# Supplementary material for: Stacked generalization as a computational method for the genomic selection
Source: Front Genet. 2024 Jul 10;15:1401470. doi: 10.3389/fgene.2024.1401470 (PMC11266134; doi:10.3389/fgene.2024.1401470)
Supplement: Supplementary file 1 [file DataSheet1.zip]

Archive with 7 entries (7 files):
- supplementary_material_updated.pdf
- Table1.xlsx
- Table2.xlsx
- Table3.xlsx
- Table4.xlsx
- Table5.xlsx
- Table6.xlsx
