# Supplementary material for: Stacked generalization as a computational method for the genomic selection
Source: Front Genet. 2024 Jul 10;15:1401470. doi: 10.3389/fgene.2024.1401470 (PMC11266134; doi:10.3389/fgene.2024.1401470)
Supplement: Supplementary file 1 [file DataSheet1.zip › Table1.xlsx]

## Sheet: rice
Mean squared error estimated using test data										Mean squared error estimated using training data										Phenotype abbreviation
Phenotype	Statistics	Models								Phenotype		Models								Abbreviation	Full name
		rrBLUP	gBLUP	BA	BB	BC	BL	Stacking				rrBLUP	gBLUP	BA	BB	BC	BL	Stacking		FTAR	Flowering time at Arkansas
FTAR	Mean	0.498199	0.492908	0.491894	0.492532	0.490203	0.492413	0.499548		FTAR	Mean	0.0517384	0.0900037	0.0773371	0.0775023	0.0865504	0.105086	0.467412		FTF	Flowering time at Faridpur
	SE	0.0199262	0.0193746	0.0204926	0.0219943	0.0197669	0.0201982	0.0207448			SE	0.0035453	0.00325828	0.003307	0.00356587	0.00297939	0.00434471	0.0074681		FTAB	Flowering time at Aberdeen
FTF	Mean	0.741054	0.73761	0.734446	0.735808	0.740901	0.748916	0.741654		FTF	Mean	0.528919	0.508464	0.486728	0.475127	0.513428	0.563929	0.785953		FTRA	FT ratio of Arkansas Aberdeen
	SE	0.0505338	0.0509676	0.0513279	0.0521037	0.0513184	0.0500196	0.0523804			SE	0.0175109	0.0162536	0.0154648	0.0165066	0.0153547	0.018505	0.0149837		FTRF	FT ratio of Faridpur Aberdeen
FTAB	Mean	0.658775	0.669657	0.664545	0.664738	0.6618	0.699297	0.667242		FTAB	Mean	0.31424	0.356217	0.233609	0.232176	0.328676	0.415798	0.716947		CH	Culm habit
	SE	0.03491	0.0351115	0.0353396	0.0371756	0.0356612	0.0386835	0.0377465			SE	0.0149049	0.0152058	0.0183251	0.0150383	0.0136522	0.0324058	0.0125976		FLL	Flag leaf length
FTRA	Mean	0.910119	0.84678	0.839473	0.822359	0.851112	0.868826	0.839732		FTRA	Mean	0.90806	0.711136	0.64564	0.594627	0.726449	0.787982	0.899562		FLW	Flag leaf width
	SE	0.0843736	0.0879211	0.0903611	0.0909852	0.0880899	0.0885345	0.0905946			SE	0.0425212	0.0280166	0.0387054	0.0329	0.02698	0.0329452	0.0292506		PN	Panicle number per plant
FTRF	Mean	0.833466	0.787924	0.770014	0.752402	0.775041	0.815551	0.764935		FTRF	Mean	0.649088	0.573103	0.454226	0.422508	0.542877	0.656021	0.845506		PH	Plant height
	SE	0.0413904	0.039289	0.0391233	0.0395073	0.0375346	0.0374936	0.0410819			SE	0.0451267	0.0178412	0.0309497	0.0219788	0.0199922	0.034272	0.012533		PL	Panicle length
CH	Mean	0.436752	0.440385	0.439008	0.439101	0.441046	0.444158	0.446959		CH	Mean	0.108599	0.130781	0.124409	0.124364	0.128823	0.158335	0.440141		PP	Primary panicle branch number
	SE	0.0169077	0.0172336	0.0169969	0.0166858	0.0171861	0.0173159	0.0164959			SE	0.00328372	0.0034061	0.00533433	0.0034702	0.00310205	0.00552386	0.00583757		SN	Seed number per panicle
FLL	Mean	0.910158	0.907425	0.905152	0.907879	0.904492	0.908469	0.903522		FLL	Mean	0.302983	0.319064	0.298507	0.294575	0.328572	0.362112	0.791109		FP	Florets per panicle
	SE	0.0400162	0.0405377	0.0392448	0.0396925	0.0400631	0.0425229	0.0393351			SE	0.0138146	0.0115897	0.014768	0.0136844	0.0127432	0.018932	0.0136245		PF	Panicle fertility
FLW	Mean	0.397367	0.404235	0.400491	0.398477	0.402535	0.407858	0.404578		FLW	Mean	0.122516	0.139606	0.129235	0.125288	0.139856	0.159395	0.412105		SL	Seed length
	SE	0.0182337	0.018254	0.0181309	0.0182753	0.0181288	0.0188667	0.0183479			SE	0.00384575	0.00381853	0.00522233	0.00424085	0.00353382	0.00493317	0.00603589		SW	Seed width
PN	Mean	0.326035	0.325502	0.327085	0.326848	0.326306	0.335458	0.331697		PN	Mean	0.14048	0.143575	0.140401	0.139596	0.142298	0.166661	0.312017		SV	Seed volume
	SE	0.0104848	0.0106776	0.0110127	0.0108761	0.0107483	0.0112366	0.0107486			SE	0.00347577	0.00287065	0.00378378	0.00293996	0.00244404	0.00491463	0.00300172		SS	Seed surface area
PH	Mean	0.450698	0.46114	0.456668	0.456654	0.460374	0.472008	0.446194		PH	Mean	0.0911457	0.112435	0.108542	0.108338	0.112455	0.129613	0.426305		BRL	Brown rice seed length
	SE	0.0287011	0.0295455	0.0290988	0.0300922	0.0292078	0.030127	0.0287938			SE	0.00432084	0.00397831	0.00400092	0.00410833	0.00351112	0.00385602	0.00816395		BRW	Brown rice seed width
PL	Mean	0.566137	0.568539	0.568569	0.569835	0.568458	0.57262	0.578409		PL	Mean	0.170813	0.192018	0.182821	0.176991	0.195574	0.222973	0.533988		BRA	Brown rice surface area
	SE	0.0256179	0.0258888	0.0256025	0.0259359	0.0251678	0.0248237	0.0264821			SE	0.00636916	0.00607196	0.010076	0.00648194	0.00694045	0.00980959	0.0081371		BRV	Brown rice volume
PP	Mean	0.670279	0.670372	0.671373	0.674441	0.671985	0.677769	0.692372		PP	Mean	0.196729	0.226488	0.20659	0.213091	0.223995	0.285661	0.648706		SLW	Seed length width rati
	SE	0.0308832	0.0316498	0.0320407	0.030843	0.0312718	0.0321702	0.0314036			SE	0.00712084	0.006363	0.00826797	0.00970115	0.00692032	0.0134348	0.00979116		BRR	Brown rice length width ratio
SN	Mean	0.648179	0.642244	0.649231	0.6557	0.642817	0.642838	0.662649		SN	Mean	0.133538	0.167046	0.151863	0.145189	0.166353	0.199316	0.616167		SHS	Straight head susceptibility
	SE	0.0278927	0.0273609	0.0276079	0.0282711	0.0274878	0.0283912	0.025837			SE	0.00774441	0.00696023	0.00836616	0.00681515	0.00785621	0.01131	0.0133352		BR	Blast resistance
FP	Mean	0.594644	0.588747	0.595401	0.598045	0.591966	0.590478	0.60338		FP	Mean	0.123381	0.152879	0.133451	0.136497	0.150019	0.174392	0.573176		AC	Amylose content
	SE	0.0255287	0.0261543	0.0253411	0.0250339	0.0259674	0.0265096	0.0242312			SE	0.00606518	0.00566413	0.00638225	0.00586611	0.00575335	0.00860195	0.0122609		ASV	Alkali spreading value
PF	Mean	0.870318	0.869172	0.874262	0.866525	0.87352	0.885563	0.887218		PF	Mean	0.355469	0.364479	0.356672	0.323725	0.378139	0.440741	0.813332		PC	Protein content
	SE	0.0741618	0.076507	0.0745598	0.0740853	0.074457	0.0729719	0.0719269			SE	0.019793	0.0166575	0.020797	0.0191962	0.017476	0.0292859	0.0173121
SL	Mean	0.501829	0.490096	0.479213	0.477658	0.483461	0.497096	0.497702		SL	Mean	0.0209107	0.0794857	0.0661376	0.0612318	0.0759479	0.100858	0.500483
	SE	0.0400439	0.0401385	0.0391861	0.0397512	0.0383418	0.0426119	0.0395437			SE	0.00396013	0.0038535	0.00412648	0.00235564	0.00299123	0.00651338	0.0120234
SW	Mean	0.299666	0.306028	0.312346	0.312424	0.305366	0.309734	0.318876		SW	Mean	0.0421577	0.0686372	0.06355	0.0644291	0.0690097	0.0751356	0.308254
	SE	0.0204923	0.0211809	0.0205865	0.0203194	0.020734	0.020858	0.0210923			SE	0.00302038	0.00251057	0.00312461	0.00253078	0.00229714	0.00391903	0.00648338
SV	Mean	0.316474	0.317479	0.319843	0.325162	0.317805	0.322213	0.315553		SV	Mean	0.0310465	0.0585802	0.0525044	0.0535334	0.0579726	0.0677205	0.322492
	SE	0.0168107	0.0175263	0.0171602	0.0179763	0.0170553	0.0174533	0.017494			SE	0.00228312	0.00179847	0.00235073	0.00213606	0.00224495	0.0030971	0.00563325
SS	Mean	0.39613	0.391346	0.390929	0.396442	0.397702	0.393917	0.38356		SS	Mean	0.038706	0.0742506	0.0630359	0.0645191	0.0706214	0.0824257	0.388103
	SE	0.0226458	0.0212875	0.0221593	0.0224961	0.0215906	0.0216046	0.0214546			SE	0.00307718	0.00275475	0.00268333	0.00270743	0.00358078	0.00364874	0.00765439
BRL	Mean	0.444419	0.430464	0.41554	0.420796	0.428148	0.429372	0.42859		BRL	Mean	0.010772	0.074105	0.0582357	0.0551776	0.0678268	0.0841872	0.436202
	SE	0.0285317	0.0295632	0.0292468	0.0309681	0.0302929	0.0316179	0.0301688			SE	0.00354965	0.00341939	0.00218278	0.00221931	0.00357963	0.00489064	0.0103965
BRW	Mean	0.331422	0.338494	0.340793	0.338765	0.33791	0.343595	0.348245		BRW	Mean	0.0496103	0.0784671	0.0770959	0.0793502	0.0772751	0.103569	0.336739
	SE	0.0263919	0.0263053	0.0258508	0.0251346	0.0264314	0.0278664	0.0259269			SE	0.0166506	0.0157428	0.0152472	0.0183021	0.0136216	0.0307231	0.0221444
BRA	Mean	0.370299	0.365956	0.367872	0.36978	0.368415	0.371002	0.357021		BRA	Mean	0.0341798	0.0694194	0.0609205	0.0562118	0.0642773	0.0811581	0.3708
	SE	0.0174523	0.0171668	0.0174931	0.0182778	0.0176057	0.0174476	0.0159233			SE	0.00293147	0.00282496	0.00307911	0.00230149	0.0029218	0.00497508	0.00641455
BRV	Mean	0.301182	0.30565	0.302778	0.308006	0.305103	0.308998	0.309449		BRV	Mean	0.0499257	0.0770312	0.0701818	0.0695914	0.0744284	0.0842787	0.321273
	SE	0.01595	0.0164918	0.0157407	0.0158267	0.0164147	0.0165484	0.0158396			SE	0.00237762	0.00244622	0.00241932	0.00189467	0.00213874	0.00359797	0.00487376
SLW	Mean	0.357499	0.369805	0.367686	0.370259	0.368432	0.370836	0.369513		SLW	Mean	0.00443888	0.0451869	0.039401	0.0391699	0.0439642	0.0488104	0.364146
	SE	0.0254443	0.027981	0.0273153	0.0269321	0.0281195	0.0279766	0.0277157			SE	0.000929756	0.00147841	0.00140498	0.00186276	0.00156135	0.00188342	0.00772842
BRR	Mean	0.347675	0.366699	0.366143	0.372747	0.365492	0.371391	0.364944		BRR	Mean	0.00219097	0.0428573	0.0398918	0.0413728	0.0428517	0.0540885	0.364534
	SE	0.0238784	0.0265691	0.0260347	0.0258121	0.0260716	0.0272183	0.0256129			SE	0.000718363	0.00120379	0.00183162	0.00141794	0.00143731	0.00239225	0.00719181
SHS	Mean	0.422941	0.424536	0.422048	0.424444	0.423682	0.433829	0.41507		SHS	Mean	0.106552	0.144172	0.125231	0.121995	0.141147	0.17316	0.485508
	SE	0.0209785	0.0231417	0.021794	0.022938	0.0228897	0.0266371	0.023971			SE	0.00419178	0.00531828	0.00567101	0.00514061	0.00430673	0.00677723	0.00800849
BR	Mean	0.474383	0.473398	0.475634	0.472371	0.473944	0.472784	0.477344		BR	Mean	0.172673	0.193297	0.174979	0.170432	0.18459	0.19886	0.508547
	SE	0.021996	0.0208742	0.0218046	0.0212133	0.0216589	0.0212225	0.0229131			SE	0.00720475	0.00593005	0.00708727	0.00934379	0.00563656	0.00691823	0.0085991
AC	Mean	0.412896	0.416788	0.405262	0.413012	0.414181	0.418846	0.423583		AC	Mean	0.0295123	0.0588026	0.0521719	0.0519962	0.0589383	0.0685959	0.433366
	SE	0.053816	0.0554645	0.052694	0.0547497	0.0546731	0.0557333	0.0568881			SE	0.00271555	0.00352598	0.00299297	0.00316226	0.00302229	0.00470302	0.0194882
ASV	Mean	0.713432	0.710537	0.734852	0.737013	0.712887	0.703082	0.725783		ASV	Mean	0.420051	0.421427	0.344402	0.36697	0.393626	0.488019	0.829149
	SE	0.0415682	0.0409333	0.0459578	0.0460672	0.0410563	0.041857	0.0418349			SE	0.0213188	0.0177073	0.0235701	0.0266955	0.0184935	0.0226966	0.0130784
PC	Mean	0.692721	0.695731	0.692488	0.680735	0.692232	0.692561	0.693963		PC	Mean	0.399862	0.416199	0.351759	0.348789	0.41734	0.453227	0.794792
	SE	0.0374002	0.0390087	0.0379487	0.0352578	0.0367661	0.0373405	0.0395766			SE	0.0133255	0.0126932	0.0145482	0.0132433	0.0141475	0.0176106	0.0107891

## Sheet: barley
Mean squared error estimated using test data										Mean squared error estimated using training data										Phenotype abbreviation
Phenotype	Statistics	Models								Phenotype	Statistics	Models								Abbreviation	Full name
		rrBLUP	gBLUP	BA	BB	BC	BL	Stacking				rrBLUP	gBLUP	BA	BB	BC	BL	Stacking		SSW	Standardized seed weight
SSW	Mean	0.523169	0.521193	0.517796	0.50813	0.521573	0.521329	0.504001		SSW	Mean	0.188632	0.198933	0.189802	0.179397	0.195696	0.207318	0.589591		F2.2	Weight of seeds with the size less than 2.
	SE	0.0215346	0.0274953	0.0277201	0.0298233	0.0275848	0.0264	0.0232089			SE	0.00792776	0.0274953	0.0277201	0.0298233	0.0275848	0.0264	0.0183589		F2.5	Weight of seeds with the size between 2.5 and 2.8
F2.2	Mean	0.528513	0.528086	0.508681	0.499932	0.529119	0.529774	0.528155		F2.2	Mean	0.172291	0.186128	0.166136	0.17064	0.184338	0.207042	0.629608		F2.8	Weight of seeds with the size greater than 2.
	SE	0.0176729	0.0274953	0.0277201	0.0298233	0.0275848	0.0264	0.0199098			SE	0.0106852	0.0274953	0.0277201	0.0298233	0.0275848	0.0264	0.00987061		PC	Protein content
F2.5	Mean	0.510395	0.510884	0.481504	0.473555	0.510327	0.515123	0.506105		F2.5	Mean	0.141662	0.160219	0.141388	0.137738	0.158987	0.176945	0.599097		TW	Test weight
	SE	0.0155742	0.0274953	0.0277201	0.0298233	0.0275848	0.0264	0.0175561			SE	0.00612086	0.0274953	0.0277201	0.0298233	0.0275848	0.0264	0.00564996		EC	Ergosterol content
F2.8	Mean	0.507543	0.510351	0.493149	0.485287	0.50779	0.514108	0.509674		F2.8	Mean	0.14414	0.167039	0.145231	0.147986	0.159515	0.179384	0.589893		PY	Protein yield
	SE	0.0145664	0.0274953	0.0277201	0.0298233	0.0275848	0.0264	0.014569			SE	0.00540861	0.0274953	0.0277201	0.0298233	0.0275848	0.0264	0.00583954
PC	Mean	0.683461	0.683121	0.672764	0.664209	0.67915	0.695028	0.682639		PC	Mean	0.300912	0.300871	0.279725	0.265912	0.293018	0.340526	0.726886
	SE	0.0272419	0.0274953	0.0277201	0.0298233	0.0275848	0.0264	0.0281114			SE	0.00971213	0.0274953	0.0277201	0.0298233	0.0275848	0.0264	0.0090423
TW	Mean	0.621928	0.620944	0.620578	0.624398	0.62312	0.622905	0.621875		TW	Mean	0.246006	0.252113	0.232981	0.233064	0.250034	0.271716	0.703228
	SE	0.0292943	0.0274953	0.0277201	0.0298233	0.0275848	0.0264	0.0274023			SE	0.00909229	0.0274953	0.0277201	0.0298233	0.0275848	0.0264	0.00975912
EC	Mean	0.421744	0.421586	0.423028	0.42469	0.421719	0.421262	0.42878		EC	Mean	0.146231	0.153092	0.149507	0.149651	0.152467	0.161773	0.455631
	SE	0.0197347	0.0274953	0.0277201	0.0298233	0.0275848	0.0264	0.0196183			SE	0.00390833	0.0274953	0.0277201	0.0298233	0.0275848	0.0264	0.00628074
PY	Mean	0.685031	0.685072	0.683058	0.676847	0.684756	0.691895	0.686601		PY	Mean	0.296947	0.297496	0.287924	0.282453	0.298858	0.334554	0.714234
	SE	0.0196482	0.0274953	0.0277201	0.0298233	0.0275848	0.0264	0.0212332			SE	0.00573066	0.0274953	0.0277201	0.0298233	0.0275848	0.0264	0.0083291

## Sheet: maize
Mean squared error estimated using test data										Mean squared error estimated using training data										Phenotype abbreviation
Phenotype	Statistics	Models								Phenotype	Statistics	Models								Abbreviation	Full name
		rrBLUP	gBLUP	BA	BB	BC	BL	Stacking				rrBLUP	gBLUP	BA	BB	BC	BL	Stacking		GDTD	Growing degree days to silking
GDTS	Mean	0.343721	0.36663	0.366506	0.365604	0.366266	0.40075	0.342405		GDTS	Mean	9.35798e-17	0.0193349	0.0133329	0.0181158	0.0190809	0.0710105	0.328157		GDTA	Growing degree days to anthesis
	SE	0.0197312	0.0206205	0.0212944	0.020829	0.0212048	0.0231857	0.0148083			SE	1.31368e-18	0.000622929	0.000412804	0.000489051	0.00041963	0.00421115	0.00640093		GASI	Growing degree days to anthesis-silking interval
GDTA	Mean	0.307229	0.33188	0.325809	0.328647	0.329581	0.35935	0.301303		GDTA	Mean	8.51068e-17	0.0173655	0.0123862	0.0161833	0.0169887	0.0598732	0.293815		DTS	Days to silking
	SE	0.0168016	0.0183735	0.0177833	0.0178035	0.0179455	0.019162	0.0130063			SE	1.16531e-18	0.000415956	0.000406748	0.000386668	0.000399296	0.00318412	0.00507543		DTA	Days to anthesis
GASI	Mean	0.91178	0.902041	0.899735	0.904387	0.904079	0.905935	0.928457		GASI	Mean	0.316999	0.27329	0.108571	0.181281	0.180895	0.316624	0.972313		ASI	Anthesis silking interval days
	SE	0.030101	0.0295863	0.0282556	0.0301117	0.0285111	0.0302766	0.0313736			SE	0.0272877	0.0201561	0.00587332	0.0111725	0.0196779	0.0187394	0.00955759		PH	Plant height
DTS	Mean	0.348502	0.376227	0.369474	0.374044	0.372961	0.410862	0.341899		DTS	Mean	9.31589e-17	0.0193974	0.013688	0.0174687	0.0184728	0.0695934	0.33127		EH	Ear height
	SE	0.0191955	0.0207869	0.0199508	0.0206019	0.0202058	0.0228132	0.0146121			SE	1.19524e-18	0.000447401	0.000672237	0.000353949	0.000464438	0.00382682	0.00650051		PE	Plant height minus ear height
DTA	Mean	0.320254	0.344671	0.340519	0.342284	0.342785	0.374465	0.313432		DTA	Mean	8.60125e-17	0.0179517	0.0127482	0.0168099	0.017277	0.0611537	0.303543		EP	Ear height divided by plant height
	SE	0.0169837	0.0182063	0.0177659	0.0183604	0.0185481	0.0190643	0.0134621			SE	1.12023e-18	0.000427233	0.000593051	0.000414732	0.000409671	0.00276896	0.00534907		PHD	Plant height divided by days to anthesis fag leaf width
ASI	Mean	0.885518	0.88294	0.879587	0.877475	0.875785	0.882958	0.89953		ASI	Mean	0.191654	0.227026	0.0829218	0.131291	0.156973	0.312743	0.967894
	SE	0.0302003	0.0307012	0.0294705	0.0309679	0.030114	0.0317079	0.0326289			SE	0.0215179	0.0176066	0.00664957	0.00859167	0.0114722	0.0153096	0.0106626
PH	Mean	0.79715	0.796866	0.790057	0.791518	0.795902	0.804972	0.804704		PH	Mean	0.00249069	0.0852154	0.0475828	0.0618669	0.0779206	0.203062	0.735763
	SE	0.0294599	0.0280584	0.0284649	0.0283626	0.0283215	0.0282161	0.029017			SE	0.000976875	0.00658058	0.00280683	0.00345871	0.0045968	0.00857477	0.0106949
EH	Mean	0.570451	0.587864	0.586381	0.585608	0.587821	0.619863	0.568702		EH	Mean	1.66953e-16	0.0397625	0.0279607	0.0356999	0.0385239	0.137855	0.560165
	SE	0.0168308	0.0169977	0.0170349	0.0172469	0.0171865	0.0176573	0.0215897			SE	1.79722e-18	0.00163994	0.00133828	0.00181312	0.00146738	0.011154	0.00756114
PE	Mean	0.943344	0.928675	0.936938	0.932923	0.933091	0.927224	0.947737		PE	Mean	0.138144	0.184765	0.0722491	0.1368	0.144601	0.287575	0.87512
	SE	0.043596	0.0402499	0.0424001	0.0415425	0.0412954	0.0388881	0.0420671			SE	0.0198935	0.0128565	0.00468373	0.0102462	0.0117836	0.0210092	0.0136289
EP	Mean	0.534577	0.54848	0.549605	0.546207	0.547279	0.578881	0.519938		EP	Mean	1.61664e-16	0.0395846	0.0254368	0.0342814	0.0378753	0.126974	0.533384
	SE	0.0174505	0.0169836	0.017595	0.0173012	0.0174458	0.0176359	0.0209114			SE	1.5924e-18	0.00176062	0.0012059	0.00155399	0.00104988	0.00528932	0.00717717
PHD	Mean	1.0021	1.00183	1.02029	1.00971	1.00671	0.996467	1.0145		PHD	Mean	0.438407	0.309167	0.120938	0.18815	0.251403	0.318533	0.941633
	SE	0.0387824	0.038862	0.0419593	0.0399507	0.0397091	0.0380081	0.0377299			SE	0.0254469	0.0164452	0.00826775	0.0116687	0.0173102	0.0118047	0.0113041

## Sheet: mice
Mean squared error estimated using test data										Mean squared error estimated using training data										Phenotype abbreviation
Phenotype	Statistics	Models								Phenotype	Statistics	Models								Abbreviation	Full name
		rrBLUP	gBLUP	BA	BB	BC	BL	Stacking				rrBLUP	gBLUP	BA	BB	BC	BL	Stacking		OBM	Obesity.BMI
OBM	Mean	0.94363	0.940865	0.939964	0.935442	0.938583	0.941326	0.936856		OBM	Mean	0.751916	0.689375	0.658417	0.67996	0.707089	0.726085	0.947827		OBo	Obesity.BodyLength
	SE	0.0145974	0.0142489	0.0138561	0.0130603	0.0143474	0.0142847	0.0140988			SE	0.00783482	0.00833034	0.0105576	0.00915118	0.00731493	0.00917574	0.00345836		OSS	Obesity.Date.StudyStartSeconds
OBo	Mean	0.884871	0.885054	0.883758	0.881416	0.884236	0.884505	0.883381		OBo	Mean	0.565618	0.553071	0.542225	0.53933	0.554824	0.571281	0.885874		ODS	Obesity.Date.StudyDay
	SE	0.0158479	0.0158582	0.0154439	0.0153139	0.0156	0.0157965	0.0158571			SE	0.00385474	0.00519818	0.00627017	0.00524574	0.004949	0.00527667	0.00498274		OEn	Obesity.EndNormalBW
OSS	Mean	0.347951	0.347725	0.346149	0.345338	0.345477	0.346656	0.330527		OSS	Mean	0.0656079	0.0730028	0.0719213	0.0710518	0.0713211	0.074291	0.352116		BAI	Biochem.Albumin
	SE	0.005356	0.00512928	0.00496057	0.00479619	0.0051762	0.00512524	0.00514371			SE	0.00125988	0.00148658	0.00119158	0.00112201	0.00115313	0.00129017	0.00262643		BAL	Biochem.ALP
ODS	Mean	0.347951	0.348227	0.346888	0.345679	0.345733	0.345823	0.330172		ODS	Mean	0.0656079	0.0736492	0.0717894	0.0725795	0.0718077	0.0746267	0.352102		BLT	Biochem.ALT
	SE	0.005356	0.00509897	0.0051419	0.00464293	0.00513762	0.00504201	0.00535556			SE	0.00125988	0.00131826	0.00125511	0.00159991	0.00122668	0.00108163	0.00269677		BAS	Biochem.AST
OEn	Mean	0.814826	0.812214	0.766151	0.727677	0.733709	0.803133	0.742665		OEn	Mean	0.498407	0.482344	0.409011	0.389295	0.405945	0.483346	0.76498		BCa	Biochem.Calcium
	SE	0.0137949	0.0137716	0.0131065	0.0130217	0.0142589	0.0142771	0.022122			SE	0.00617445	0.00652066	0.00727183	0.0038247	0.00652288	0.0077745	0.00630158		BChl	Biochem.Chloride
BAl	Mean	0.8955	0.896264	0.896171	0.894183	0.895172	0.895026	0.897019		BAl	Mean	0.691368	0.658669	0.652829	0.658422	0.674738	0.681602	0.922649		BGl	Biochem.Glucose
	SE	0.0134319	0.0135061	0.013641	0.0138622	0.0135348	0.0134743	0.0134617			SE	0.00512156	0.00423071	0.006778	0.0042786	0.00545062	0.00484925	0.00460062		BHD	Biochem.HDL
BAL	Mean	0.666726	0.666961	0.651813	0.652288	0.657669	0.662302	0.653112		BAL	Mean	0.319754	0.322497	0.36561	0.365648	0.331421	0.332043	0.644154		BLD	Biochem.LDL
	SE	0.0146471	0.0148029	0.0138215	0.0133481	0.0145627	0.0143461	0.0132464			SE	0.00331497	0.00378688	0.00382781	0.00390671	0.00367718	0.0045372	0.00423595		BSo	Biochem.Sodium
BLT	Mean	0.984594	0.980738	0.982435	0.98258	0.983094	0.983595	0.98779		BLT	Mean	0.733821	0.691675	0.688326	0.690628	0.708234	0.722005	0.940471		BTC	Biochem.Tot.Cholesterol
	SE	0.0263064	0.0255318	0.0256141	0.0257755	0.02569	0.0257932	0.0265643			SE	0.00629803	0.00566252	0.0066718	0.00546681	0.00599062	0.00819947	0.00620914		BTP	Biochem.Tot.Protein
BAS	Mean	0.975117	0.972824	0.973251	0.971747	0.971643	0.972796	0.975095		BAS	Mean	0.784032	0.72138	0.705761	0.733025	0.746119	0.760611	0.955972		BUr	Biochem.Urea
	SE	0.027954	0.0276308	0.0275479	0.0278572	0.0277018	0.0280786	0.0271414			SE	0.00725816	0.00634732	0.00847996	0.00668014	0.00613964	0.00648149	0.00707192		BEn	Biochem.EndNormalBW
BCa	Mean	0.904673	0.90437	0.906673	0.904913	0.904886	0.905963	0.902168		BCa	Mean	0.624923	0.60613	0.598157	0.595394	0.609323	0.62029	0.912278		BAg	Biochem.Age
	SE	0.0196963	0.0194439	0.0194889	0.0196208	0.0194721	0.0193865	0.0197158			SE	0.00577289	0.0057191	0.00758269	0.00583702	0.00608092	0.00838642	0.0056257
BChl	Mean	0.914662	0.915032	0.916211	0.914488	0.915016	0.915416	0.912509		BChl	Mean	0.614631	0.599248	0.579725	0.587656	0.59733	0.61926	0.905195
	SE	0.0160575	0.0159507	0.0153739	0.0158341	0.0157308	0.0163594	0.0164007			SE	0.00495967	0.00550068	0.0073309	0.00529144	0.00513041	0.00807404	0.00439404
BGl	Mean	0.907161	0.904929	0.905785	0.907547	0.906976	0.906673	0.912068		BGl	Mean	0.663718	0.636993	0.615945	0.637814	0.644871	0.661269	0.923233
	SE	0.0154877	0.0156673	0.015854	0.0157656	0.0155618	0.0154971	0.0153116			SE	0.00650593	0.0060954	0.0080516	0.00655028	0.00737778	0.00715202	0.00532738
BHD	Mean	0.739609	0.738828	0.70873	0.691987	0.706701	0.730161	0.693164		BHD	Mean	0.418722	0.412442	0.405731	0.388847	0.38718	0.407558	0.718313
	SE	0.0150059	0.0150833	0.0143747	0.0139592	0.0141698	0.0150923	0.0134072			SE	0.0050024	0.00539106	0.00783374	0.00528494	0.00646676	0.00661128	0.00512244
BLD	Mean	0.831601	0.831536	0.83156	0.830685	0.830914	0.83141	0.831198		BLD	Mean	0.538528	0.52512	0.515073	0.517449	0.527053	0.54583	0.846429
	SE	0.0165755	0.0162794	0.0165172	0.0163317	0.0166393	0.0165197	0.0162729			SE	0.00549512	0.00604578	0.00651587	0.00590554	0.00596961	0.00637685	0.00508906
BSo	Mean	0.927807	0.927747	0.9271	0.927762	0.927299	0.926842	0.926838		BSo	Mean	0.651764	0.625136	0.603188	0.615897	0.631306	0.643291	0.919597
	SE	0.0142429	0.0140552	0.0135717	0.0139763	0.0140479	0.0141495	0.0141918			SE	0.00523482	0.00521982	0.00743396	0.00628293	0.00600486	0.00767806	0.00336651
BTC	Mean	0.81469	0.812213	0.763521	0.756005	0.771047	0.799511	0.75749		BTC	Mean	0.494113	0.480993	0.479705	0.479385	0.459242	0.478221	0.763058
	SE	0.0179654	0.017977	0.0165424	0.0164626	0.0167534	0.0178721	0.0154035			SE	0.00509333	0.00495033	0.00641095	0.00592999	0.00522173	0.00614622	0.00515695
BTP	Mean	0.976321	0.98102	0.982178	0.977316	0.97799	0.976442	0.973175		BTP	Mean	0.855511	0.770939	0.753659	0.789309	0.795768	0.825581	0.981664
	SE	0.0155711	0.014985	0.014755	0.0152175	0.0153179	0.0154432	0.015729			SE	0.00488603	0.00396748	0.00667183	0.00566202	0.00540217	0.0049552	0.00400637
BUr	Mean	0.913193	0.913822	0.912705	0.913496	0.912816	0.913655	0.916843		BUr	Mean	0.706451	0.667693	0.672022	0.671622	0.682766	0.706695	0.90459
	SE	0.0192239	0.0190995	0.0191889	0.0192993	0.0193897	0.0194147	0.0191683			SE	0.00577853	0.00583271	0.00670063	0.00630447	0.00621818	0.00749892	0.00602723
BEn	Mean	0.814826	0.813982	0.768166	0.733421	0.732016	0.801247	0.751958		BEn	Mean	0.498407	0.490074	0.401757	0.391596	0.400151	0.482794	0.759268
	SE	0.0137949	0.0137165	0.0124199	0.0129089	0.0140076	0.013363	0.0205152			SE	0.00617445	0.00710397	0.00683939	0.00494569	0.00586054	0.00721039	0.00627236
BAg	Mean	0.785	0.784211	0.785303	0.784118	0.784902	0.786487	0.78529		BAg	Mean	0.484261	0.480947	0.475022	0.468382	0.481972	0.492289	0.812393
	SE	0.0155606	0.0155825	0.0154485	0.0156681	0.0155914	0.0154271	0.0163168			SE	0.00500727	0.00456146	0.00452306	0.00523345	0.00512821	0.00748436	0.00532918

## Sheet: millet
Mean squared error estimated using test data										Mean squared error estimated using training data										Phenotype abbreviation
Phenotype	Statistics	Models								Phenotype	Statistics	Models								Abbreviation	Full name
		rrBLUP	gBLUP	BA	BB	BC	BL	Stacking				rrBLUP	gBLUP	BA	BB	BC	BL	Stacking		TSLL	Top second leaf length
TSLL	Mean	0.78034	0.78161	0.785194	0.785494	0.780617	0.781531	0.784992		TSLL	Mean	0.298868	0.290906	0.272992	0.2844	0.291287	0.298124	0.761024		TSLW	Top second leaf width
	SE	0.0172038	0.017289	0.0169393	0.0169362	0.0169159	0.0171476	0.0169198			SE	0.00587874	0.00664299	0.00854132	0.00577403	0.00661091	0.00938924	0.00671296		MSH	Main stem height
TSLW	Mean	0.852385	0.85364	0.855545	0.859168	0.85459	0.853259	0.854514		TSLW	Mean	0.456784	0.427215	0.398318	0.419775	0.435749	0.458961	0.856248		MSW	Main stem width
	SE	0.0234639	0.0235956	0.0242394	0.0241376	0.0239041	0.0235609	0.024348			SE	0.00947233	0.00903144	0.0113661	0.00944169	0.00915883	0.0101818	0.00704447		MSPL	Panicle length of the main stem
MSH	Mean	0.860173	0.859324	0.860535	0.861376	0.861242	0.861193	0.85772		MSH	Mean	0.368538	0.352392	0.316305	0.333366	0.34646	0.382388	0.872182		MSPD	Panicle diameter of the main stem
	SE	0.0232132	0.023221	0.0234496	0.0231671	0.0229963	0.0230092	0.0226255			SE	0.00941997	0.00813277	0.0109664	0.009434	0.00887989	0.0149409	0.0061265		FNL	Fringe neck length
MSW	Mean	0.658394	0.65911	0.660576	0.659862	0.659577	0.657651	0.645035		MSW	Mean	0.177121	0.1785	0.173575	0.16801	0.172463	0.201451	0.634486		MSPW	Main stem panicle weight
	SE	0.0184867	0.0184645	0.0189997	0.0194048	0.0186909	0.0188329	0.0200156			SE	0.00478365	0.00429919	0.00696461	0.00491085	0.00486565	0.00521256	0.00616183		PGW	Per plant grain weight
MSPL	Mean	0.719424	0.71963	0.722413	0.720593	0.716866	0.716054	0.721508		MSPL	Mean	0.243279	0.239608	0.224341	0.235327	0.240643	0.274288	0.707419		HKW	Hundred kernel weight
	SE	0.0118026	0.0119819	0.0115816	0.011574	0.0117051	0.0120027	0.0121068			SE	0.00658303	0.00605399	0.00798323	0.00613923	0.00664281	0.00723128	0.00433575		MSSN	Spikelet number of the main stem
MSPD	Mean	0.575194	0.575069	0.578597	0.579895	0.5747	0.574657	0.557262		MSPD	Mean	0.136886	0.143596	0.136027	0.140349	0.144552	0.154913	0.5858		SGN	Grain number per spike
	SE	0.0155802	0.0157142	0.0154899	0.0162277	0.0157056	0.0154996	0.0168042			SE	0.00401521	0.00357409	0.00488007	0.00431883	0.00411773	0.00479527	0.00522578
FNL	Mean	0.859887	0.861528	0.984181	0.975814	0.890221	0.860921	0.866661		FNL	Mean	0.386995	0.360699	0.204003	0.193159	0.207911	0.353607	0.725905
	SE	0.129749	0.129642	0.120833	0.123058	0.125709	0.129437	0.12922			SE	0.0313899	0.0279016	0.00915226	0.00914304	0.0143368	0.025777	0.0330478
MSPW	Mean	0.93277	0.933026	0.937045	0.931305	0.93245	0.933641	0.929083		MSPW	Mean	0.685261	0.604144	0.545902	0.590121	0.624547	0.609798	0.937137
	SE	0.022579	0.022503	0.0234582	0.0228704	0.0230621	0.0227015	0.0219116			SE	0.00658049	0.00495023	0.00854586	0.00667619	0.00769505	0.0116028	0.00667327
PGW	Mean	0.930817	0.9302	0.932089	0.928582	0.928932	0.9293	0.930812		PGW	Mean	0.71105	0.623073	0.567052	0.619369	0.646839	0.647905	0.942718
	SE	0.0232365	0.0233879	0.0235057	0.0235819	0.0235877	0.023412	0.0229239			SE	0.00698039	0.0061234	0.00730974	0.00705773	0.00644537	0.00673891	0.00693294
HKW	Mean	1.16843	1.17481	1.91835	3.15306	2.76252	1.19814	1.1783		HKW	Mean	0.933858	0.753328	0.0838934	0.00735357	0.0123693	0.595626	0.936127
	SE	0.346915	0.344249	0.303476	0.46299	0.657316	0.338157	0.345823			SE	0.0870042	0.0719711	0.0170297	0.000759767	0.00141919	0.078363	0.0840828
MSSN	Mean	0.897902	0.898774	0.900903	0.897556	0.898065	0.901059	0.903373		MSSN	Mean	0.549696	0.504841	0.4657	0.4955	0.520403	0.515855	0.911088
	SE	0.0243804	0.0241931	0.0241593	0.0236704	0.0239471	0.0238791	0.0248037			SE	0.00930895	0.00752669	0.0111145	0.00870677	0.0101136	0.0129875	0.00656657
SGN	Mean	0.884424	0.887954	0.892517	0.887825	0.886286	0.88695	0.883057		SGN	Mean	0.589178	0.538609	0.483468	0.528937	0.55065	0.564429	0.847271
	SE	0.0268385	0.0267043	0.0267837	0.0268048	0.0268237	0.0269252	0.027373			SE	0.00664366	0.006214	0.00918013	0.00541199	0.00584013	0.0111719	0.00679095
