# Supplementary material for: Stacked generalization as a computational method for the genomic selection
Source: Front Genet. 2024 Jul 10;15:1401470. doi: 10.3389/fgene.2024.1401470 (PMC11266134; doi:10.3389/fgene.2024.1401470)
Supplement: Supplementary file 1 [file DataSheet1.zip › Table2.xlsx]

## Sheet: rice
Overfitting										Phenotype abbreviation
Phenotype	Statistics	Models								Abbreviation	Full name
		rrBLUP	gBLUP	BA	BB	BC	BL	Stacking		FTAR	Flowering time at Arkansas
FTAR	Mean	0.446461	0.402904	0.414557	0.41503	0.403652	0.387327	0.108007		FTF	Flowering time at Faridpur
	SE	0.0198565	0.019332	0.0205834	0.0231477	0.0200445	0.0213305	0.0143581		FTAB	Flowering time at Aberdeen
FTF	Mean	0.284236	0.285141	0.29072	0.295779	0.284642	0.259826	0.260216		FTRA	FT ratio of Arkansas Aberdeen
	SE	0.0481826	0.0508083	0.0517324	0.0567536	0.0503712	0.0466909	0.0317569		FTRF	FT ratio of Faridpur Aberdeen
FTAB	Mean	0.344535	0.31344	0.430935	0.432562	0.333124	0.28633	0.162641		CH	Culm habit
	SE	0.0314164	0.0329307	0.0379438	0.0356324	0.0306002	0.0330818	0.0289868		FLL	Flag leaf length
FTRA	Mean	0.447712	0.385725	0.409754	0.389245	0.380016	0.406113	0.450018		FLW	Flag leaf width
	SE	0.0689628	0.0787089	0.0930078	0.0955783	0.0772938	0.069048	0.0618134		PN	Panicle number per plant
FTRF	Mean	0.235217	0.237272	0.328614	0.329894	0.245528	0.219492	0.195204		PH	Plant height
	SE	0.0452958	0.043018	0.0502121	0.0511981	0.0467189	0.0449291	0.0315418		PL	Panicle length
CH	Mean	0.328153	0.309603	0.314599	0.314737	0.312223	0.285823	0.0774745		PP	Primary panicle branch number
	SE	0.0173209	0.0181786	0.0196506	0.0179703	0.0172299	0.0191214	0.00934813		SN	Seed number per panicle
FLL	Mean	0.607175	0.588361	0.606645	0.613303	0.57592	0.546357	0.203582		FP	Florets per panicle
	SE	0.0410305	0.0411397	0.0435332	0.0427366	0.0418344	0.0476303	0.0341004		PF	Panicle fertility
FLW	Mean	0.274851	0.264629	0.271257	0.273189	0.262679	0.248463	0.0770284		SL	Seed length
	SE	0.021077	0.0209671	0.0218966	0.0210621	0.0204143	0.0225423	0.0154418		SW	Seed width
PN	Mean	0.185555	0.181927	0.186685	0.187252	0.184008	0.168797	0.0454832		SV	Seed volume
	SE	0.0117641	0.0115221	0.011262	0.0111255	0.0112383	0.0122764	0.00876871		SS	Seed surface area
PH	Mean	0.359553	0.348706	0.348126	0.348317	0.347919	0.342395	0.119052		BRL	Brown rice seed length
	SE	0.0286284	0.0298488	0.0300038	0.0298858	0.0297194	0.0306433	0.0197521		BRW	Brown rice seed width
PL	Mean	0.395323	0.376521	0.385749	0.392843	0.372884	0.349646	0.127633		BRA	Brown rice surface area
	SE	0.0296994	0.0291952	0.0311136	0.0284335	0.0295471	0.0310244	0.0180624		BRV	Brown rice volume
PP	Mean	0.47355	0.443884	0.464782	0.46135	0.447991	0.392108	0.121801		SLW	Seed length width rati
	SE	0.0323249	0.0327914	0.0353716	0.0321858	0.0324972	0.0365374	0.0286893		BRR	Brown rice length width ratio
SN	Mean	0.514642	0.475198	0.497368	0.51051	0.476464	0.443522	0.13475		SHS	Straight head susceptibility
	SE	0.0323506	0.0291757	0.0316495	0.0315395	0.0303393	0.0337539	0.0220493		BR	Blast resistance
FP	Mean	0.471262	0.435868	0.46195	0.461547	0.441948	0.416086	0.116963		AC	Amylose content
	SE	0.0270911	0.0271146	0.0269883	0.0278866	0.0272202	0.0284982	0.0219379		ASV	Alkali spreading value
PF	Mean	0.514849	0.504693	0.51759	0.5428	0.495381	0.455283	0.314337		PC	Protein content
	SE	0.0874573	0.0845752	0.0846602	0.0861399	0.0873882	0.0886668	0.0532218
SL	Mean	0.480918	0.41061	0.413075	0.416426	0.407513	0.396238	0.190186
	SE	0.0408092	0.0408089	0.0407582	0.0399749	0.0392404	0.041059	0.0226637
SW	Mean	0.257509	0.237391	0.248796	0.247995	0.236356	0.234598	0.0952583
	SE	0.0223424	0.0229219	0.0222331	0.0213038	0.0223654	0.0226654	0.0159654
SV	Mean	0.285428	0.258899	0.267338	0.271629	0.259833	0.254492	0.081014
	SE	0.0177525	0.0178865	0.0180979	0.019107	0.0178345	0.0177832	0.0124149
SS	Mean	0.357424	0.317096	0.327894	0.331923	0.32708	0.311492	0.106516
	SE	0.0243768	0.0224285	0.0235404	0.0235586	0.0228112	0.023106	0.0137382
BRL	Mean	0.433647	0.356359	0.357304	0.365618	0.360321	0.345185	0.14992
	SE	0.0296268	0.0312758	0.0297678	0.0316498	0.0314956	0.032599	0.0157501
BRW	Mean	0.281812	0.260027	0.263697	0.259415	0.260635	0.240026	0.0579555
	SE	0.0171261	0.0173716	0.0178547	0.0171539	0.0183148	0.0189526	0.0139988
BRA	Mean	0.336119	0.296537	0.306952	0.313569	0.304137	0.289844	0.0718013
	SE	0.0186376	0.0176955	0.0186967	0.0186811	0.0184121	0.0182672	0.0138193
BRV	Mean	0.251256	0.228619	0.232596	0.238415	0.230675	0.22472	0.0628532
	SE	0.0165544	0.016876	0.0161291	0.0155732	0.016859	0.0168954	0.0128658
SLW	Mean	0.35306	0.324618	0.328285	0.33109	0.324468	0.322026	0.123209
	SE	0.0256777	0.0285909	0.0277645	0.0278008	0.029008	0.028343	0.0180875
BRR	Mean	0.345484	0.323841	0.326251	0.331374	0.32264	0.317303	0.110014
	SE	0.0239291	0.0267222	0.0264738	0.0261109	0.0265163	0.0276114	0.0170235
SHS	Mean	0.316389	0.280364	0.296817	0.30245	0.282535	0.260668	0.133579
	SE	0.0213922	0.0249941	0.0228239	0.0226802	0.0233489	0.0247813	0.016398
BR	Mean	0.30171	0.280101	0.300655	0.301938	0.289355	0.273924	0.111027
	SE	0.0273061	0.0254086	0.0274134	0.0284056	0.0248827	0.024605	0.0190009
AC	Mean	0.383384	0.357985	0.353091	0.361016	0.355243	0.350251	0.187727
	SE	0.0527728	0.0549703	0.052219	0.0537735	0.0545203	0.0545453	0.0474081
ASV	Mean	0.294361	0.292656	0.401835	0.373134	0.319261	0.254809	0.227405
	SE	0.0577945	0.053328	0.0597991	0.0655136	0.0537655	0.0482196	0.0282275
PC	Mean	0.306566	0.290727	0.342741	0.336221	0.296805	0.264213	0.183367
	SE	0.0367658	0.0371926	0.0399922	0.0381276	0.0345587	0.0361599	0.0335274

## Sheet: barley
Overfitting										Phenotype abbreviation
Phenotype		Models								Abbreviation	Full name
		rrBLUP	gBLUP	BA	BB	BC	BL	Stacking		SSW	Standardized seed weight
SSW	Mean	0.334537	0.32226	0.327993	0.328734	0.325877	0.314011	0.148479		F2.2	Weight of seeds with the size less than 2.
	SE	0.0277529	0.0274953	0.0277201	0.0298233	0.0275848	0.0264	0.0209636		F2.5	Weight of seeds with the size between 2.5 and 2.8
F2.2	Mean	0.356222	0.341958	0.342545	0.329291	0.344781	0.322732	0.111824		F2.8	Weight of seeds with the size greater than 2.
	SE	0.0185641	0.0274953	0.0277201	0.0298233	0.0275848	0.0264	0.0178726		PC	Protein content
F2.5	Mean	0.368734	0.350665	0.340116	0.335817	0.35134	0.338178	0.113371		TW	Test weight
	SE	0.0170523	0.0274953	0.0277201	0.0298233	0.0275848	0.0264	0.0136448		EC	Ergosterol content
F2.8	Mean	0.363403	0.343313	0.347919	0.337301	0.348275	0.334724	0.0991449		PY	Protein yield
	SE	0.0152804	0.0274953	0.0277201	0.0298233	0.0275848	0.0264	0.0108885
PC	Mean	0.382548	0.38225	0.393038	0.398297	0.386132	0.354502	0.119183
	SE	0.0335685	0.0274953	0.0277201	0.0298233	0.0275848	0.0264	0.0237567
TW	Mean	0.375922	0.36883	0.387597	0.391334	0.373085	0.351189	0.152837
	SE	0.0369047	0.0274953	0.0277201	0.0298233	0.0275848	0.0264	0.0186411
EC	Mean	0.275513	0.268494	0.273521	0.275039	0.269252	0.259489	0.090765
	SE	0.0229069	0.0274953	0.0277201	0.0298233	0.0275848	0.0264	0.014328
PY	Mean	0.388084	0.387576	0.395133	0.394394	0.385898	0.357341	0.096427
	SE	0.0233045	0.0274953	0.0277201	0.0298233	0.0275848	0.0264	0.0139359

## Sheet: maize
Overfitting										Phenotype abbreviation
Phenotype	Statistics	Models								Abbreviation	Full name
		rrBLUP	gBLUP	BA	BB	BC	BL	Stacking		GDTD	Growing degree days to silking
GDTS	Mean	0.343721	0.347295	0.353173	0.347488	0.347185	0.329739	0.0739864		GDTA	Growing degree days to anthesis
	SE	0.0197312	0.0210269	0.0213686	0.0209845	0.021451	0.0231523	0.0117134		GASI	Growing degree days to anthesis-silking interval
GDTA	Mean	0.307229	0.314515	0.313422	0.312464	0.312592	0.299477	0.061172		DTS	Days to silking
	SE	0.0168016	0.0185314	0.017775	0.0180218	0.0181721	0.0204546	0.0102847		DTA	Days to anthesis
GASI	Mean	0.59478	0.628751	0.791164	0.723106	0.723184	0.58931	0.150104		ASI	Anthesis silking interval days
	SE	0.0324832	0.0328257	0.0287679	0.0292451	0.0263276	0.0333639	0.0228014		PH	Plant height
DTS	Mean	0.348502	0.35683	0.355786	0.356576	0.354488	0.341269	0.0741658		EH	Ear height
	SE	0.0191955	0.0210831	0.0200475	0.0207721	0.0204998	0.0229066	0.0108946		PE	Plant height minus ear height
DTA	Mean	0.320254	0.326719	0.327771	0.325474	0.325508	0.313312	0.0639117		EP	Ear height divided by plant height
	SE	0.0169837	0.0184704	0.0181666	0.0184025	0.0187538	0.0206834	0.0103257		PHD	Plant height divided by days to anthesis fag leaf width
ASI	Mean	0.693864	0.655913	0.796665	0.746184	0.718812	0.570214	0.158118
	SE	0.0282824	0.0344991	0.0278755	0.0298336	0.0307437	0.030555	0.0268843
PH	Mean	0.794659	0.71165	0.742474	0.729651	0.717982	0.601911	0.142214
	SE	0.0296114	0.0305643	0.027321	0.0296499	0.0302721	0.0323457	0.0262993
EH	Mean	0.570451	0.548101	0.55842	0.549908	0.549297	0.482008	0.0988792
	SE	0.0168308	0.0176575	0.017208	0.0175925	0.0178015	0.0194112	0.0168175
PE	Mean	0.8052	0.743911	0.864689	0.796123	0.78849	0.639649	0.189671
	SE	0.0602985	0.0487716	0.0434813	0.0464118	0.0504326	0.0536239	0.0378231
EP	Mean	0.534577	0.508895	0.524168	0.511925	0.509404	0.451907	0.0985824
	SE	0.0174505	0.0178541	0.0178135	0.0178481	0.0179823	0.018231	0.015115
PHD	Mean	0.563692	0.692668	0.899355	0.821559	0.755309	0.677933	0.18834
	SE	0.0587445	0.0450034	0.0479904	0.0464358	0.0493094	0.040254	0.0278134

## Sheet: mice
Overfitting										Phenotype abbreviation
Phenotype	Statistics	Models								Abbreviation	Full name
		rrBLUP	gBLUP	BA	BB	BC	BL	Stacking		OBM	Obesity.BMI
OBM	Mean	0.191714	0.25149	0.281548	0.255482	0.231494	0.21524	0.0583525		OBo	Obesity.BodyLength
	SE	0.0178683	0.0192515	0.0185627	0.0176385	0.0184555	0.0192516	0.0103522		OSS	Obesity.Date.StudyStartSeconds
OBo	Mean	0.319253	0.331982	0.341533	0.342086	0.329412	0.313224	0.0685195		ODS	Obesity.Date.StudyDay
	SE	0.0174775	0.0177238	0.01891	0.0172147	0.0176874	0.0176919	0.0128001		OEn	Obesity.EndNormalBW
OSS	Mean	0.282343	0.274722	0.274228	0.274286	0.274156	0.272365	0.0295579		BAI	Biochem.Albumin
	SE	0.006505	0.00639823	0.00588909	0.00576243	0.00609725	0.00616235	0.00555161		BAL	Biochem.ALP
ODS	Mean	0.282343	0.274578	0.275098	0.2731	0.273925	0.271196	0.0308173		BLT	Biochem.ALT
	SE	0.006505	0.00625379	0.00619414	0.00603519	0.00617347	0.00585329	0.00568209		BAS	Biochem.AST
OEn	Mean	0.316419	0.32987	0.35714	0.338382	0.327764	0.319787	0.0803287		BCa	Biochem.Calcium
	SE	0.0173311	0.0175825	0.0168815	0.0155893	0.0155154	0.0159992	0.0196107		BChl	Biochem.Chloride
BAl	Mean	0.204132	0.237595	0.243342	0.235761	0.220434	0.213423	0.0654637		BGl	Biochem.Glucose
	SE	0.017272	0.0168566	0.0180122	0.0169758	0.0179549	0.0162901	0.0108946		BHD	Biochem.HDL
BAL	Mean	0.346971	0.344465	0.286204	0.286639	0.326249	0.330259	0.0634754		BLD	Biochem.LDL
	SE	0.0170139	0.0178188	0.0161274	0.0166601	0.0174271	0.0163285	0.00907034		BSo	Biochem.Sodium
BLT	Mean	0.250773	0.289063	0.294109	0.291952	0.27486	0.26159	0.112804		BTC	Biochem.Tot.Cholesterol
	SE	0.0303793	0.0303074	0.0300122	0.0293903	0.0293706	0.0301405	0.0225611		BTP	Biochem.Tot.Protein
BAS	Mean	0.213694	0.258038	0.27033	0.248073	0.236689	0.220879	0.120406		BUr	Biochem.Urea
	SE	0.0256836	0.0302222	0.0325725	0.0291499	0.0285263	0.0275743	0.0202428		BEn	Biochem.EndNormalBW
BCa	Mean	0.27975	0.29824	0.308516	0.309519	0.295563	0.285673	0.087181		BAg	Biochem.Age
	SE	0.0233397	0.0238013	0.0227956	0.0233103	0.0231298	0.0237016	0.0147229
BChl	Mean	0.300032	0.315785	0.336486	0.326832	0.317686	0.296156	0.0709152
	SE	0.0184327	0.0191654	0.0175878	0.0190579	0.0175616	0.0191233	0.0120509
BGl	Mean	0.243443	0.267936	0.28984	0.269733	0.262104	0.245404	0.0739245
	SE	0.0208168	0.0203051	0.0213573	0.0212301	0.0210574	0.0208307	0.0114529
BHD	Mean	0.320886	0.326386	0.302999	0.30314	0.31952	0.322603	0.0632993
	SE	0.0188289	0.0189464	0.0210305	0.0176766	0.0184614	0.018583	0.0117826
BLD	Mean	0.293073	0.306416	0.316488	0.313237	0.303861	0.28558	0.0735114
	SE	0.0207012	0.0209907	0.0216411	0.0198297	0.0211329	0.0203477	0.013091
BSo	Mean	0.276043	0.302612	0.323912	0.311865	0.295993	0.283552	0.0598395
	SE	0.0160921	0.0156435	0.0152388	0.0169646	0.016906	0.0180459	0.0100266
BTC	Mean	0.320577	0.33122	0.283816	0.276621	0.311804	0.321291	0.0712655
	SE	0.0217955	0.0214592	0.0213423	0.021277	0.0208511	0.0212097	0.0119922
BTP	Mean	0.121545	0.210081	0.228519	0.188007	0.182222	0.150861	0.0743068
	SE	0.0181069	0.0165795	0.0158508	0.0194282	0.0192876	0.017784	0.00978436
BUr	Mean	0.212256	0.248764	0.242308	0.244016	0.233116	0.212105	0.0878031
	SE	0.0216034	0.0227486	0.0243114	0.0232718	0.0231778	0.0228419	0.0147595
BEn	Mean	0.316419	0.323908	0.366409	0.341825	0.331864	0.318453	0.0827571
	SE	0.0173311	0.0169788	0.0151108	0.0157987	0.0153676	0.0173496	0.0169324
BAg	Mean	0.300739	0.303264	0.310281	0.315736	0.302931	0.294198	0.0833231
	SE	0.0197073	0.0191499	0.0177046	0.0199944	0.0199448	0.0211675	0.0103863

## Sheet: millet
Overfitting											Phenotype abbreviation
Phenotype	Statistics	Models									Abbreviation	Full name
		rrBLUP	gBLUP	BA	BB	BC	BL	Stacking			TSLL	Top second leaf length
TSLL	Mean	0.481472	0.490704	0.512202	0.501094	0.48933	0.483407	0.0822959			TSLW	Top second leaf width
	SE	0.0205378	0.0200584	0.0223805	0.0194175	0.0203249	0.0202208	0.0127814			MSH	Main stem height
TSLW	Mean	0.395601	0.426425	0.457227	0.439392	0.418841	0.394298	0.102018			MSW	Main stem width
	SE	0.0312314	0.0305823	0.0329734	0.0318053	0.0308101	0.0307428	0.0205861			MSPL	Panicle length of the main stem
MSH	Mean	0.491635	0.506932	0.54423	0.52801	0.514782	0.478805	0.0988197			MSPD	Panicle diameter of the main stem
	SE	0.0265104	0.0262366	0.0281818	0.025879	0.0262827	0.0317464	0.0166375			FNL	Fringe neck length
MSW	Mean	0.481272	0.48061	0.487	0.491852	0.487114	0.4562	0.08607			MSPW	Main stem panicle weight
	SE	0.0208299	0.0205308	0.0221518	0.021915	0.0208478	0.020431	0.0159431			PGW	Per plant grain weight
MSPL	Mean	0.476144	0.480022	0.498072	0.485266	0.476223	0.441766	0.0605843			HKW	Hundred kernel weight
	SE	0.0145106	0.0142239	0.015465	0.0140397	0.0145454	0.015064	0.0074135			MSSN	Spikelet number of the main stem
MSPD	Mean	0.438308	0.431473	0.44257	0.439546	0.430147	0.419744	0.0752117			SGN	Grain number per spike
	SE	0.0179584	0.0174975	0.0183595	0.0187736	0.0181587	0.017442	0.0138601
FNL	Mean	0.48623	0.500972	0.780177	0.782655	0.682311	0.507963	0.590016
	SE	0.158764	0.157146	0.128366	0.129369	0.131867	0.154255	0.0949993
MSPW	Mean	0.247509	0.328882	0.391143	0.341185	0.307903	0.323842	0.0923899
	SE	0.0275599	0.0252909	0.0296413	0.0269532	0.0292011	0.0281631	0.0186096
PGW	Mean	0.219767	0.307127	0.365038	0.309213	0.282093	0.281395	0.10008
	SE	0.0284586	0.0278928	0.0249	0.0275671	0.0283105	0.0288553	0.0187618
HKW	Mean	1.69409	1.58182	1.83445	3.14571	2.75015	1.49021	1.67098
	SE	0.200279	0.22527	0.317154	0.463411	0.658164	0.260597	0.201669
MSSN	Mean	0.348206	0.393933	0.435203	0.402056	0.377662	0.385204	0.0993703
	SE	0.0288523	0.0278813	0.0307023	0.0282306	0.0282219	0.0292959	0.0209491
SGN	Mean	0.295247	0.349346	0.409048	0.358889	0.335637	0.322521	0.113747
	SE	0.0322021	0.0314848	0.0318468	0.0300778	0.0310304	0.0342869	0.0232328
