# Supplementary material for: Stacked generalization as a computational method for the genomic selection
Source: Front Genet. 2024 Jul 10;15:1401470. doi: 10.3389/fgene.2024.1401470 (PMC11266134; doi:10.3389/fgene.2024.1401470)
Supplement: Supplementary file 1 [file DataSheet1.zip › Table3.xlsx]

## Sheet: rice
The ratio of non-inferiority test results averaged over base models					The ratio of non-inferiority test results averaged over phenotypes					Phenotype abbreviation
Phenotype	Superiority	Equivalence	Inferiority		Model	Superiority	Equivalence	Inferiority		Abbreviation	Full name
FTAR	0.00833333	0.991667	0		rrBLUP	0.0633333	0.936667	0		FTAR	Flowering time at Arkansas
FTF	0.191667	0.808333	0		gBLUP	0.0633333	0.936667	0		FTF	Flowering time at Faridpur
FTAB	0.116667	0.883333	0		BA	0.055	0.945	0		FTAB	Flowering time at Aberdeen
FTRA	0.108333	0.891667	0		BB	0.05	0.95	0		FTRA	FT ratio of Arkansas Aberdeen
FTRF	0.075	0.925	0		BC	0.07	0.93	0		FTRF	FT ratio of Faridpur Aberdeen
CH	0.0416667	0.958333	0		BL	0.0866667	0.913333	0		CH	Culm habit
FLL	0.025	0.975	0							FLL	Flag leaf length
FLW	0.0416667	0.958333	0							FLW	Flag leaf width
PN	0	1	0							PN	Panicle number per plant
PH	0.0916667	0.908333	0							PH	Plant height
PL	0.025	0.975	0							PL	Panicle length
PP	0.0166667	0.983333	0							PP	Primary panicle branch number
SN	0	1	0							SN	Seed number per panicle
FP	0.00833333	0.991667	0							FP	Florets per panicle
PF	0	1	0							PF	Panicle fertility
SL	0.075	0.925	0							SL	Seed length
SW	0	1	0							SW	Seed width
SV	0.15	0.85	0							SV	Seed volume
SS	0.15	0.85	0							SS	Seed surface area
BRL	0.0833333	0.916667	0							BRL	Brown rice seed length
BRW	0.0333333	0.966667	0							BRW	Brown rice seed width
BRA	0.0916667	0.908333	0							BRA	Brown rice surface area
BRV	0.0416667	0.958333	0							BRV	Brown rice volume
SLW	0.0166667	0.983333	0							SLW	Seed length width rati
BRR	0.0916667	0.908333	0							BRR	Brown rice length width ratio
SHS	0.1	0.9	0							SHS	Straight head susceptibility
BR	0.133333	0.866667	0							BR	Blast resistance
AC	0.116667	0.883333	0							AC	Amylose content
ASV	0.0666667	0.933333	0							ASV	Alkali spreading value
PC	0.0333333	0.966667	0							PC	Protein content

## Sheet: barley
The ratio of non-inferiority test results averaged over base models					The ratio of non-inferiority test results averaged over phenotypes					Phenotype abbreviation
Phenotype	Superiority	Equivalence	Inferiority		Model	Superiority	Equivalence	Inferiority		Abbreviation	Full name
SSW	0.475	0.525	0		rrBLUP	0.125	0.875	0		SSW	Standardized seed weight
F2.2	0.0166667	0.983333	0		gBLUP	0.10625	0.89375	0		F2.2	Weight of seeds with the size less than 2.
F2.5	0.0833333	0.916667	0		BA	0.09375	0.90625	0		F2.5	Weight of seeds with the size between 2.5 and 2.8
F2.8	0.00833333	0.991667	0		BB	0.0625	0.9375	0		F2.8	Weight of seeds with the size greater than 2.
PC	0.0583333	0.941667	0		BC	0.10625	0.89375	0		PC	Protein content
TW	0.0333333	0.966667	0		BL	0.14375	0.85625	0		TW	Test weight
EC	0.0583333	0.941667	0							EC	Ergosterol content
PY	0.116667	0.883333	0							PY	Protein yield

## Sheet: maize
The ratio of non-inferiority test results averaged over base models					The ratio of non-inferiority test results averaged over phenotypes					Phenotype abbreviation
Phenotype	Superiority	Equivalence	Inferiority		Model	Superiority	Equivalence	Inferiority		Abbreviation	Full name
GDTD	0.0583333	0.941667	0		rrBLUP	0.0454545	0.954545	0		GDTD	Growing degree days to silking
GDTA	0.108333	0.891667	0		gBLUP	0.0863636	0.913636	0		GDTA	Growing degree days to anthesis
GASI	0.05	0.95	0		BA	0.0681818	0.931818	0		GASI	Growing degree days to anthesis-silking interval
DTS	0.05	0.95	0		BB	0.0772727	0.922727	0		DTS	Days to silking
DTA	0.1	0.9	0		BC	0.0772727	0.922727	0		DTA	Days to anthesis
ASI	0	1	0		BL	0.136364	0.863636	0		ASI	Anthesis silking interval days
PH	0.0416667	0.958333	0							PH	Plant height
EH	0.166667	0.833333	0							EH	Ear height
PE	0.025	0.975	0							PE	Plant height minus ear height
EP	0.025	0.975	0							EP	Ear height divided by plant height
PHD	0.05	0.95	0							PHD	Plant height divided by days to anthesis fag leaf width

## Sheet: mice
The ratio of non-inferiority test results averaged over base models					The ratio of non-inferiority test results averaged over phenotypes					Phenotype abbreviation
Phenotype	Superiority	Equivalence	Inferiority		Model	Superiority	Equivalence	Inferiority		Abbreviation	Full name
OBM	0.216667	0.783333	0		rrBLUP	0.315	0.685	0		OBM	Obesity.BMI
OBo	0.0583333	0.941667	0		gBLUP	0.3075	0.6925	0		OBo	Obesity.BodyLength
OSS	0.575	0.425	0		BA	0.29	0.7075	0.0025		OSS	Obesity.Date.StudyStartSeconds
ODS	0.55	0.45	0		BB	0.1425	0.8525	0.005		ODS	Obesity.Date.StudyDay
OEn	0.7	0.266667	0.0333333		BC	0.21	0.785	0.005		OEn	Obesity.EndNormalBW
BAI	0.075	0.925	0		BL	0.295	0.7025	0.0025		BAI	Biochem.Albumin
BAL	0.133333	0.866667	0							BAL	Biochem.ALP
BLT	0.15	0.85	0							BLT	Biochem.ALT
BAS	0.0833333	0.916667	0							BAS	Biochem.AST
BCa	0.233333	0.766667	0							BCa	Biochem.Calcium
BChl	0.2	0.8	0							BChl	Biochem.Chloride
BGl	0	1	0							BGl	Biochem.Glucose
BHD	0.416667	0.583333	0							BHD	Biochem.HDL
BLD	0.0166667	0.983333	0							BLD	Biochem.LDL
BSo	0.183333	0.816667	0							BSo	Biochem.Sodium
BTC	0.441667	0.558333	0							BTC	Biochem.Tot.Cholesterol
BTP	0.15	0.85	0							BTP	Biochem.Tot.Protein
BUr	0.025	0.975	0							BUr	Biochem.Urea
BEn	0.675	0.308333	0.0166667							BEn	Biochem.EndNormalBW
BAg	0.316667	0.683333	0							BAg	Biochem.Age

## Sheet: millet
The ratio of non-inferiority test results averaged over base models					The ratio of non-inferiority test results averaged over phenotypes					Phenotype abbreviation
Phenotype	Superiority	Equivalence	Inferiority		Model	Superiority	Equivalence	Inferiority		Abbreviation	Full name
TSLL	0.0666667	0.933333	0		rrBLUP	0.133333	0.829167	0.0375		TSLL	Top second leaf length
TSLW	0.141667	0.858333	0		gBLUP	0.1625	0.825	0.0125		TSLW	Top second leaf width
MSH	0	1	0		BA	0.258333	0.741667	0		MSH	Main stem height
MSW	0.35	0.65	0		BB	0.2	0.8	0		MSW	Main stem width
MSPL	0.025	0.975	0		BC	0.2	0.8	0		MSPL	Panicle length of the main stem
MSPD	0.483333	0.516667	0		BL	0.175	0.820833	0.00416667		MSPD	Panicle diameter of the main stem
FNL	0.133333	0.866667	0							FNL	Fringe neck length
MSPW	0.125	0.875	0							MSPW	Main stem panicle weight
PGW	0.108333	0.891667	0							PGW	Per plant grain weight
HKW	0.566667	0.325	0.108333							HKW	Hundred kernel weight
MSSN	0.15	0.85	0							MSSN	Spikelet number of the main stem
SGN	0.108333	0.891667	0							SGN	Grain number per spike
