# Supplementary material for: Stacked generalization as a computational method for the genomic selection
Source: Front Genet. 2024 Jul 10;15:1401470. doi: 10.3389/fgene.2024.1401470 (PMC11266134; doi:10.3389/fgene.2024.1401470)
Supplement: Supplementary file 1 [file DataSheet1.zip › Table4.xlsx]

## Sheet: rice
Correlation coefficients										Phenotype abbreviation
Phenotype	Statistics	Models								Abbreviation	Full name
		rrBLUP	gBLUP	BA	BB	BC	BL	Stacking		FTAR	Flowering time at Arkansas
FTAR	Mean	0.709492	0.711838	0.712827	0.712153	0.713864	0.712083	0.707571		FTF	Flowering time at Faridpur
	SE	0.0143921	0.0140161	0.0139273	0.0148463	0.0136874	0.0137655	0.0135466		FTAB	Flowering time at Aberdeen
FTF	Mean	0.512155	0.513569	0.516467	0.513488	0.511709	0.504154	0.50998		FTRA	FT ratio of Arkansas Aberdeen
	SE	0.0292552	0.0296397	0.0297072	0.0305561	0.0296535	0.0295731	0.029658		FTRF	FT ratio of Faridpur Aberdeen
FTAB	Mean	0.571014	0.564281	0.556724	0.5585	0.570142	0.548163	0.5588		CH	Culm habit
	SE	0.0211526	0.0222987	0.0208662	0.0225088	0.0215657	0.0260372	0.0205953		FLL	Flag leaf length
FTRA	Mean	0.192867	0.329755	0.350826	0.381624	0.323074	0.282956	0.370456		FLW	Flag leaf width
	SE	0.0298089	0.0346244	0.0336807	0.0339804	0.0355935	0.0374357	0.0350305		PN	Panicle number per plant
FTRF	Mean	0.337589	0.399168	0.426397	0.44052	0.414888	0.370894	0.434142		PH	Plant height
	SE	0.0207001	0.0293175	0.0244668	0.0283786	0.028455	0.0267507	0.0290487		PL	Panicle length
CH	Mean	0.775958	0.774182	0.774777	0.774433	0.773541	0.77184	0.77026		PP	Primary panicle branch number
	SE	0.00903422	0.00952538	0.0090962	0.00901186	0.00930019	0.00951345	0.00948165		SN	Seed number per panicle
FLL	Mean	0.427739	0.429689	0.432373	0.430597	0.431108	0.427672	0.43581		FP	Florets per panicle
	SE	0.0238763	0.0249933	0.0232639	0.0238278	0.0240208	0.0249723	0.0244207		PF	Panicle fertility
FLW	Mean	0.769259	0.76547	0.766959	0.768253	0.766989	0.764309	0.765887		SL	Seed length
	SE	0.0124229	0.0124953	0.0124431	0.0126245	0.0121812	0.0121308	0.0125627		SW	Seed width
PN	Mean	0.832998	0.832917	0.83308	0.832763	0.832946	0.828537	0.82912		SV	Seed volume
	SE	0.00965179	0.00985261	0.00951911	0.00963276	0.00971632	0.00947372	0.00993669		SS	Seed surface area
PH	Mean	0.780202	0.776091	0.777835	0.778413	0.776288	0.770792	0.77832		BRL	Brown rice seed length
	SE	0.00899724	0.00923877	0.00957637	0.00985247	0.00933005	0.00956663	0.00971068		BRW	Brown rice seed width
PL	Mean	0.669965	0.667715	0.66746	0.667279	0.667746	0.665094	0.661733		BRA	Brown rice surface area
	SE	0.0142712	0.0144746	0.0144516	0.0141983	0.0143188	0.0138656	0.0146468		BRV	Brown rice volume
PP	Mean	0.591613	0.592347	0.589628	0.587377	0.590914	0.587922	0.580683		SLW	Seed length width rati
	SE	0.0191613	0.0189621	0.0197858	0.0183493	0.0189704	0.0189343	0.0197704		BRR	Brown rice length width ratio
SN	Mean	0.597776	0.603107	0.595941	0.590804	0.603141	0.603146	0.591005		SHS	Straight head susceptibility
	SE	0.0196196	0.0185116	0.0189825	0.0193727	0.0193814	0.0191748	0.0201931		BR	Blast resistance
FP	Mean	0.640354	0.643482	0.639261	0.635889	0.641756	0.644124	0.635325		AC	Amylose content
	SE	0.0156623	0.0152113	0.0155583	0.0161708	0.0154803	0.0155306	0.0164977		ASV	Alkali spreading value
PF	Mean	0.416487	0.419921	0.411414	0.417868	0.411325	0.401934	0.412558		PC	Protein content
	SE	0.0272547	0.0279132	0.027873	0.0284825	0.0288629	0.0249459	0.0286613
SL	Mean	0.715052	0.723655	0.731385	0.731862	0.728598	0.721841	0.724715
	SE	0.0152161	0.0155393	0.015447	0.0156222	0.0146596	0.0158062	0.0168708
SW	Mean	0.85013	0.848099	0.844563	0.843324	0.848545	0.847195	0.842962
	SE	0.0117568	0.0124881	0.012593	0.0133702	0.0123319	0.0123246	0.0129184
SV	Mean	0.828365	0.829428	0.826565	0.822654	0.828833	0.826762	0.829535
	SE	0.0138684	0.0137205	0.0142666	0.0152925	0.0137157	0.0140609	0.0142097
SS	Mean	0.770776	0.773691	0.773169	0.76817	0.769512	0.772554	0.779254
	SE	0.018423	0.0179181	0.0184768	0.0187226	0.0183195	0.0179293	0.0173994
BRL	Mean	0.756247	0.767254	0.775167	0.771591	0.768185	0.768691	0.770235
	SE	0.0121815	0.0123372	0.0133967	0.0143099	0.0128135	0.0135355	0.01376
BRW	Mean	0.830099	0.828096	0.826869	0.827447	0.828366	0.825666	0.824645
	SE	0.017501	0.0177543	0.0177456	0.0172384	0.0178795	0.0190069	0.0173917
BRA	Mean	0.786567	0.789452	0.787188	0.783725	0.787511	0.786077	0.794381
	SE	0.0144782	0.0144181	0.0151311	0.0159355	0.0150553	0.0148428	0.0137028
BRV	Mean	0.837716	0.836936	0.837631	0.833416	0.83738	0.835529	0.834696
	SE	0.0123973	0.0127638	0.0125768	0.0130257	0.0124379	0.0129672	0.012615
SLW	Mean	0.826416	0.822833	0.823255	0.821549	0.823382	0.82264	0.82378
	SE	0.00945982	0.0105096	0.00993457	0.0101352	0.0104388	0.0101468	0.0111586
BRR	Mean	0.829444	0.823411	0.823231	0.81842	0.82431	0.822643	0.824596
	SE	0.00868761	0.00968282	0.00948362	0.0102517	0.00947784	0.00939415	0.0103643
SHS	Mean	0.772006	0.772347	0.772705	0.770509	0.772205	0.76777	0.77666
	SE	0.0109529	0.0118737	0.0109445	0.0110926	0.0116589	0.0128866	0.0111189
BR	Mean	0.712137	0.712753	0.710928	0.714183	0.712061	0.71283	0.71224
	SE	0.0182483	0.0178179	0.0181926	0.0180478	0.0183151	0.0182905	0.0185852
AC	Mean	0.796835	0.797661	0.803764	0.799446	0.79991	0.798848	0.800949
	SE	0.0143599	0.0144038	0.013811	0.0154719	0.0139628	0.014057	0.0136828
ASV	Mean	0.467952	0.469294	0.454428	0.45235	0.467586	0.478648	0.457087
	SE	0.02382	0.0235509	0.0270847	0.0267497	0.0235179	0.0237931	0.0251543
PC	Mean	0.510039	0.50876	0.510553	0.52025	0.509824	0.508004	0.513853
	SE	0.0149717	0.015417	0.0166555	0.0175587	0.0156266	0.0168706	0.0170422

## Sheet: barley
Correlation coefficients										Phenotype abbreviation
Phenotype	Statistics	Models								Abbreviation	Full name
		rrBLUP	gBLUP	BA	BB	BC	BL	Stacking		SSW	Standardized seed weight
SSW	Mean	0.656289	0.656522	0.663967	0.668344	0.655578	0.656139	0.666264		F2.2	Weight of seeds with the size less than 2.
	SE	0.0156978	0.0153765	0.0155741	0.0147567	0.0156856	0.0151308	0.0164453		F2.5	Weight of seeds with the size between 2.5 and 2.8
F2.2	Mean	0.657708	0.657617	0.673113	0.679805	0.656728	0.655171	0.660059		F2.8	Weight of seeds with the size greater than 2.
	SE	0.0162237	0.0159197	0.016243	0.0159143	0.015987	0.0159262	0.0160297		PC	Protein content
F2.5	Mean	0.671165	0.670014	0.69297	0.698945	0.671404	0.666861	0.678092		TW	Test weight
	SE	0.0164929	0.0164406	0.0157119	0.0167029	0.0162462	0.0164963	0.0159418		EC	Ergosterol content
F2.8	Mean	0.675533	0.673124	0.685727	0.691116	0.675227	0.671416	0.674779		PY	Protein yield
	SE	0.0145416	0.0143954	0.0145078	0.014534	0.0141098	0.0140619	0.0142433
PC	Mean	0.600684	0.601755	0.608096	0.614527	0.604519	0.594812	0.607876
	SE	0.0149735	0.0148821	0.0143052	0.0141815	0.0146317	0.0151949	0.015201
TW	Mean	0.586885	0.587035	0.587476	0.583325	0.585347	0.586288	0.588913
	SE	0.0209142	0.0206056	0.0209737	0.0205341	0.020632	0.0206502	0.019515
EC	Mean	0.763075	0.763287	0.762275	0.760416	0.763331	0.763886	0.759585
	SE	0.0110691	0.0111631	0.0110335	0.0109181	0.0111697	0.0111764	0.0111938
PY	Mean	0.590361	0.590921	0.591913	0.596556	0.590747	0.58747	0.595183
	SE	0.00990608	0.0100971	0.00981639	0.00956097	0.00960165	0.00988817	0.00996406

## Sheet: maize
Correlation coefficients										Phenotype abbreviation
Phenotype	Statistics	Models								Abbreviation	Full name
		rrBLUP	gBLUP	BA	BB	BC	BL	Stacking		GDTD	Growing degree days to silking
GDTS	Mean	0.823705	0.81719	0.815745	0.817721	0.817871	0.808216	0.814411		GDTA	Growing degree days to anthesis
	SE	0.00887937	0.00930449	0.00905292	0.00889745	0.00907291	0.00881482	0.00847832		GASI	Growing degree days to anthesis-silking interval
GDTA	Mean	0.845725	0.838282	0.840523	0.839426	0.839518	0.83176	0.838236		DTS	Days to silking
	SE	0.00783456	0.00820757	0.00781639	0.00780504	0.00783355	0.00806321	0.00752767		DTA	Days to anthesis
GASI	Mean	0.252092	0.254213	0.25842	0.247385	0.253332	0.250393	0.250514		ASI	Anthesis silking interval days
	SE	0.0189968	0.0205367	0.0194902	0.0190307	0.0193594	0.0195739	0.0205891		PH	Plant height
DTS	Mean	0.82542	0.816705	0.819082	0.816638	0.818148	0.80688	0.816111		EH	Ear height
	SE	0.00866774	0.00904207	0.00887763	0.00936069	0.00881025	0.00899331	0.008542		PE	Plant height minus ear height
DTA	Mean	0.840199	0.832822	0.833792	0.833984	0.83431	0.824872	0.831704		EP	Ear height divided by plant height
	SE	0.0081958	0.0082893	0.00828896	0.0082718	0.00809456	0.00836526	0.00828306		PHD	Plant height divided by days to anthesis fag leaf width
ASI	Mean	0.275773	0.269933	0.278393	0.279908	0.282117	0.274874	0.274877
	SE	0.0187426	0.0190637	0.020307	0.0201409	0.0193671	0.018309	0.0189354
PH	Mean	0.487209	0.492326	0.495456	0.495408	0.492296	0.495717	0.492869
	SE	0.0272174	0.0290267	0.0277988	0.0283368	0.0285749	0.0297244	0.0285417
EH	Mean	0.675777	0.673035	0.672065	0.674484	0.673015	0.667753	0.674103
	SE	0.0188359	0.0200487	0.0202105	0.0192264	0.0201267	0.0199244	0.0201525
PE	Mean	0.334984	0.345349	0.333294	0.34037	0.341631	0.353767	0.337456
	SE	0.0313736	0.0291721	0.0301908	0.030058	0.0298648	0.0298311	0.0300955
EP	Mean	0.706977	0.70896	0.704466	0.709598	0.710162	0.702728	0.710264
	SE	0.0137598	0.0144213	0.0147967	0.0147407	0.014671	0.0155943	0.0148008
PHD	Mean	0.224305	0.222077	0.209228	0.215795	0.217885	0.227184	0.220815
	SE	0.0241565	0.0243131	0.025079	0.0239881	0.0254073	0.0239457	0.0245748

## Sheet: mice
Correlation coefficients										Phenotype abbreviation
Phenotype	Statistics	Models								Abbreviation	Full name
		rrBLUP	gBLUP	BA	BB	BC	BL	Stacking		OBM	Obesity.BMI
OBM	Mean	0.224692	0.23253	0.237085	0.245406	0.234358	0.230429	0.247021		OBo	Obesity.BodyLength
	SE	0.0162573	0.0167509	0.0165562	0.0160099	0.0162532	0.0164954	0.0161228		OSS	Obesity.Date.StudyStartSeconds
OBo	Mean	0.343568	0.344502	0.34541	0.349752	0.344926	0.343958	0.346696		ODS	Obesity.Date.StudyDay
	SE	0.00948042	0.00942777	0.00942766	0.00926595	0.00937308	0.00960792	0.00943457		OEn	Obesity.EndNormalBW
OSS	Mean	0.804337	0.804465	0.80554	0.806068	0.805845	0.80514	0.81513		BAI	Biochem.Albumin
	SE	0.00339666	0.00339086	0.00324749	0.00330415	0.00338052	0.00337756	0.00359338		BAL	Biochem.ALP
ODS	Mean	0.804337	0.804184	0.805018	0.805794	0.805768	0.805685	0.815143		BLT	Biochem.ALT
	SE	0.00339666	0.00331662	0.00339336	0.00326526	0.00336573	0.00334031	0.0035898		BAS	Biochem.AST
OEn	Mean	0.408951	0.412527	0.466135	0.505365	0.500297	0.422687	0.507308		BCa	Biochem.Calcium
	SE	0.00960582	0.0095298	0.00983725	0.00950189	0.00929634	0.00975163	0.0116304		BChl	Biochem.Chloride
BAl	Mean	0.283382	0.284471	0.285681	0.287432	0.284798	0.28428	0.283504		BGl	Biochem.Glucose
	SE	0.00988834	0.00987721	0.010202	0.0100829	0.0100081	0.00990576	0.00999165		BHD	Biochem.HDL
BAL	Mean	0.589404	0.589086	0.601922	0.601409	0.596985	0.593518	0.600961		BLD	Biochem.LDL
	SE	0.00543951	0.00548551	0.00529519	0.00522575	0.00535407	0.00539132	0.00543567		BSo	Biochem.Sodium
BLT	Mean	0.251063	0.254747	0.250875	0.252582	0.252501	0.250942	0.251575		BTC	Biochem.Tot.Cholesterol
	SE	0.0133152	0.0133557	0.0133977	0.0129246	0.0129711	0.0135176	0.0131621		BTP	Biochem.Tot.Protein
BAS	Mean	0.215104	0.220222	0.222691	0.222511	0.220153	0.216722	0.223919		BUr	Biochem.Urea
	SE	0.012217	0.0117372	0.0117918	0.0117727	0.0118413	0.0128561	0.0130746		BEn	Biochem.EndNormalBW
BCa	Mean	0.275763	0.277674	0.276304	0.279413	0.276629	0.275573	0.278735		BAg	Biochem.Age
	SE	0.0100799	0.00995768	0.00999937	0.0100632	0.00997782	0.00967864	0.0100663
BChl	Mean	0.284522	0.28564	0.286835	0.287865	0.286312	0.283682	0.286577
	SE	0.0110237	0.0110687	0.0112065	0.0106915	0.0108832	0.010659	0.0109622
BGl	Mean	0.317712	0.319809	0.319001	0.315593	0.317865	0.318432	0.317152
	SE	0.0134902	0.0131607	0.0130361	0.0134677	0.0129722	0.0134606	0.013913
BHD	Mean	0.4974	0.498454	0.527959	0.544051	0.530133	0.507143	0.54455
	SE	0.0117195	0.011625	0.0112587	0.0109834	0.0112974	0.0116455	0.0116628
BLD	Mean	0.395056	0.395575	0.396559	0.39777	0.396149	0.395572	0.394989
	SE	0.00980427	0.0093767	0.00993998	0.00982251	0.00979143	0.00974341	0.00987611
BSo	Mean	0.265859	0.268179	0.270784	0.269655	0.268772	0.267888	0.268574
	SE	0.0106882	0.0108657	0.0110528	0.0106914	0.0109177	0.0107718	0.0105364
BTC	Mean	0.447046	0.449205	0.499378	0.507093	0.492801	0.462937	0.507205
	SE	0.0116786	0.0117717	0.0101884	0.0104247	0.0111576	0.0115829	0.0100366
BTP	Mean	0.118057	0.12756	0.129144	0.130371	0.125894	0.121562	0.127046
	SE	0.0114258	0.0102902	0.010969	0.0107828	0.011016	0.0112243	0.0105401
BUr	Mean	0.326522	0.325101	0.326143	0.325307	0.326698	0.326641	0.32596
	SE	0.00918347	0.00924254	0.00948393	0.00959404	0.00928164	0.00920183	0.00913601
BEn	Mean	0.408951	0.410416	0.463654	0.499783	0.499279	0.424751	0.501097
	SE	0.00960582	0.00927281	0.00873614	0.00852296	0.0123308	0.00970197	0.0109752
BAg	Mean	0.469101	0.469399	0.469379	0.469643	0.469105	0.46823	0.467741
	SE	0.0107793	0.010679	0.0106281	0.010832	0.011062	0.0108411	0.0109761

## Sheet: millet
Correlation coefficients										Phenotype abbreviation
Phenotype	Statistics	Models								Abbreviation	Full name
		rrBLUP	gBLUP	BA	BB	BC	BL	Stacking		TSLL	Top second leaf length
TSLL	Mean	0.480617	0.479426	0.476008	0.47529	0.480321	0.48024	0.479755		TSLW	Top second leaf width
	SE	0.0111009	0.0111575	0.0112772	0.0110214	0.0107937	0.010888	0.0108693		MSH	Main stem height
TSLW	Mean	0.398495	0.39637	0.394442	0.389182	0.395278	0.397452	0.396663		MSW	Main stem width
	SE	0.0142522	0.0144032	0.0145147	0.0144912	0.0143253	0.0140302	0.0146883		MSPL	Panicle length of the main stem
MSH	Mean	0.384718	0.385033	0.381797	0.382651	0.382742	0.385271	0.389748		MSPD	Panicle diameter of the main stem
	SE	0.0122419	0.0125627	0.0124684	0.0118846	0.0118186	0.0124638	0.0120091		FNL	Fringe neck length
MSW	Mean	0.579227	0.578498	0.57796	0.578365	0.578501	0.578751	0.593043		MSPW	Main stem panicle weight
	SE	0.00978963	0.00957276	0.00993299	0.0104045	0.00995671	0.0101789	0.00835587		PGW	Per plant grain weight
MSPL	Mean	0.54789	0.547518	0.545151	0.546218	0.549952	0.550767	0.547838		HKW	Hundred kernel weight
	SE	0.0120015	0.0120003	0.0121294	0.0121141	0.0118117	0.0119479	0.0113875		MSSN	Spikelet number of the main stem
MSPD	Mean	0.635275	0.635085	0.632715	0.631396	0.63538	0.63543	0.65065		SGN	Grain number per spike
	SE	0.00930319	0.00930164	0.00900106	0.00939735	0.00923154	0.00917092	0.00868175
FNL	Mean	0.505127	0.503038	0.43953	0.443778	0.481695	0.503289	0.499016
	SE	0.0254935	0.0252531	0.0191697	0.0202984	0.0229163	0.0250447	0.0249716
MSPW	Mean	0.281537	0.275807	0.270529	0.279559	0.278336	0.274309	0.285828
	SE	0.0134639	0.012797	0.0127316	0.013546	0.013166	0.0129058	0.0124615
PGW	Mean	0.284484	0.278102	0.274046	0.282636	0.281514	0.279857	0.285552
	SE	0.0128761	0.0121861	0.012448	0.0127007	0.0128852	0.0125679	0.0118856
HKW	Mean	0.330704	0.262723	0.0990062	0.0865338	0.0721565	0.249602	0.180796
	SE	0.0402115	0.0304583	0.0202826	0.0191975	0.023734	0.0235945	0.0225677
MSSN	Mean	0.310954	0.309501	0.308716	0.311387	0.311811	0.3076	0.304901
	SE	0.014289	0.0145844	0.0151657	0.0155393	0.0145387	0.0149014	0.0143663
SGN	Mean	0.392575	0.386594	0.380778	0.386597	0.388952	0.389416	0.394822
	SE	0.0115409	0.01129	0.0110992	0.011125	0.0114569	0.0114477	0.0124811
