# Supplementary material for: Stacked generalization as a computational method for the genomic selection
Source: Front Genet. 2024 Jul 10;15:1401470. doi: 10.3389/fgene.2024.1401470 (PMC11266134; doi:10.3389/fgene.2024.1401470)
Supplement: Supplementary file 1 [file DataSheet1.zip › Table6.xlsx]

## Sheet: rice
Mean squared error estimated							Overfitting					Correlation coefficients					Phenotype abbreviation
Phenotype	Statistics	test data		trainning data			Phenotype	Statistics	Model			Phenotype	Statistics	Model			Abbreviation	Full name
		Bagging	Stacking	Bagging	Stacking				Bagging	Stacking				Bagging	Stacking		FTAR	Flowering time at Arkansas
FTAR	Mean	0.503563	0.499548	0.13475	0.467412		FTAR	Mean	0.368813	0.108007		FTAR	Mean	0.713016	0.707571		FTF	Flowering time at Faridpur
	SE	0.0201134	0.0207448	0.00294902	0.0074681			SE	0.0199289	0.0143581			SE	0.0139522	0.0135466		FTAB	Flowering time at Aberdeen
FTF	Mean	0.75312	0.741654	0.566483	0.785953		FTF	Mean	0.261124	0.260216		FTF	Mean	0.512781	0.50998		FTRA	FT ratio of Arkansas Aberdeen
	SE	0.0497387	0.0523804	0.015139	0.0149837			SE	0.0458888	0.0317569			SE	0.029534	0.029658		FTRF	FT ratio of Faridpur Aberdeen
FTAB	Mean	0.681735	0.667242	0.389801	0.716947		FTAB	Mean	0.291934	0.162641		FTAB	Mean	0.569259	0.5588		CH	Culm habit
	SE	0.0343063	0.0377465	0.0138754	0.0125976			SE	0.0307857	0.0289868			SE	0.0215793	0.0205953		FLL	Flag leaf length
FTRA	Mean	0.859896	0.839732	0.7823	0.899562		FTRA	Mean	0.402399	0.450018		FTRA	Mean	0.31972	0.370456		FLW	Flag leaf width
	SE	0.0860876	0.0905946	0.031102	0.0292506			SE	0.0717517	0.0618134			SE	0.0353706	0.0350305		PN	Panicle number per plant
FTRF	Mean	0.797983	0.764935	0.622062	0.845506		FTRF	Mean	0.215889	0.195204		FTRF	Mean	0.407774	0.434142		PH	Plant height
	SE	0.037985	0.0410819	0.0225969	0.012533			SE	0.0414422	0.0315418			SE	0.0266147	0.0290487		PL	Panicle length
CH	Mean	0.462313	0.446959	0.177335	0.440141		CH	Mean	0.284978	0.0774745		CH	Mean	0.774399	0.77026		PP	Primary panicle branch number
	SE	0.019111	0.0164959	0.00344448	0.00583757			SE	0.0204677	0.00934813			SE	0.00925852	0.00948165		SN	Seed number per panicle
FLL	Mean	0.904125	0.903522	0.380729	0.791109		FLL	Mean	0.523396	0.203582		FLL	Mean	0.430432	0.43581		FP	Florets per panicle
	SE	0.0404837	0.0393351	0.0121554	0.0136245			SE	0.042842	0.0341004			SE	0.0241889	0.0244207		PF	Panicle fertility
FLW	Mean	0.426905	0.404578	0.191086	0.412105		FLW	Mean	0.235819	0.0770284		FLW	Mean	0.767015	0.765887		SL	Seed length
	SE	0.0213976	0.0183479	0.00429284	0.00603589			SE	0.0247997	0.0154418			SE	0.0123105	0.0125627		SW	Seed width
PN	Mean	0.356528	0.331697	0.189051	0.312017		PN	Mean	0.167477	0.0454832		PN	Mean	0.83231	0.82912		SV	Seed volume
	SE	0.0133527	0.0107486	0.0029565	0.00300172			SE	0.0137088	0.00876871			SE	0.00963544	0.00993669		SS	Seed surface area
PH	Mean	0.49959	0.446194	0.1628	0.426305		PH	Mean	0.33679	0.119052		PH	Mean	0.776776	0.77832		BRL	Brown rice seed length
	SE	0.0311029	0.0287938	0.00369368	0.00816395			SE	0.0320771	0.0197521			SE	0.00929565	0.00971068		BRW	Brown rice seed width
PL	Mean	0.578452	0.578409	0.246439	0.533988		PL	Mean	0.332013	0.127633		PL	Mean	0.668189	0.661733		BRA	Brown rice surface area
	SE	0.0245319	0.0264821	0.00647483	0.0081371			SE	0.0289391	0.0180624			SE	0.014299	0.0146468		BRV	Brown rice volume
PP	Mean	0.683497	0.692372	0.286934	0.648706		PP	Mean	0.396563	0.121801		PP	Mean	0.591308	0.580683		SLW	Seed length width rati
	SE	0.0344397	0.0314036	0.00694786	0.00979116			SE	0.0365551	0.0286893			SE	0.0191268	0.0197704		BRR	Brown rice length width ratio
SN	Mean	0.654179	0.662649	0.224719	0.616167		SN	Mean	0.42946	0.13475		SN	Mean	0.601387	0.591005		SHS	Straight head susceptibility
	SE	0.0292148	0.025837	0.00753766	0.0133352			SE	0.0323037	0.0220493			SE	0.0190608	0.0201931		BR	Blast resistance
FP	Mean	0.603604	0.60338	0.206409	0.573176		FP	Mean	0.397195	0.116963		FP	Mean	0.642331	0.635325		AC	Amylose content
	SE	0.0295249	0.0242312	0.00586015	0.0122609			SE	0.0304509	0.0219379			SE	0.0154303	0.0164977		ASV	Alkali spreading value
PF	Mean	0.875293	0.887218	0.437142	0.813332		PF	Mean	0.438586	0.314337		PF	Mean	0.413946	0.412558		PC	Protein content
	SE	0.0748978	0.0719269	0.018082	0.0173121			SE	0.0873701	0.0532218			SE	0.0273433	0.0286613
SL	Mean	0.505079	0.497702	0.118679	0.500483		SL	Mean	0.3864	0.190186		SL	Mean	0.727031	0.724715
	SE	0.0419957	0.0395437	0.00412538	0.0120234			SE	0.0429804	0.0226637			SE	0.0151485	0.0168708
SW	Mean	0.342676	0.318876	0.108876	0.308254		SW	Mean	0.233801	0.0952583		SW	Mean	0.848538	0.842962
	SE	0.0206194	0.0210923	0.00299958	0.00648338			SE	0.0225169	0.0159654			SE	0.0122139	0.0129184
SV	Mean	0.342966	0.315553	0.0995567	0.322492		SV	Mean	0.243409	0.081014		SV	Mean	0.828722	0.829535
	SE	0.0181313	0.017494	0.00233774	0.00563325			SE	0.0187207	0.0124149			SE	0.0138614	0.0142097
SS	Mean	0.408087	0.38356	0.116411	0.388103		SS	Mean	0.291677	0.106516		SS	Mean	0.772846	0.779254
	SE	0.0218691	0.0214546	0.0030494	0.00765439			SE	0.0232539	0.0137382			SE	0.0181431	0.0173994
BRL	Mean	0.447998	0.42859	0.104127	0.436202		BRL	Mean	0.343871	0.14992		BRL	Mean	0.771395	0.770235
	SE	0.0317011	0.0301688	0.00329894	0.0103965			SE	0.0329339	0.0157501			SE	0.0122	0.01376
BRW	Mean	0.372609	0.348245	0.122141	0.336739		BRW	Mean	0.250468	0.0579555		BRW	Mean	0.828853	0.824645
	SE	0.0262364	0.0259269	0.0185751	0.0221444			SE	0.0190843	0.0139988			SE	0.0177033	0.0173917
BRA	Mean	0.382443	0.357021	0.111419	0.3708		BRA	Mean	0.271023	0.0718013		BRA	Mean	0.788388	0.794381
	SE	0.0195053	0.0159233	0.00330675	0.00641455			SE	0.0203311	0.0138193			SE	0.0146904	0.0137028
BRV	Mean	0.333874	0.309449	0.119254	0.321273		BRV	Mean	0.21462	0.0628532		BRV	Mean	0.837641	0.834696
	SE	0.019028	0.0158396	0.00225708	0.00487376			SE	0.0195697	0.0128658			SE	0.0125998	0.012615
SLW	Mean	0.401696	0.369513	0.0780488	0.364146		SLW	Mean	0.323647	0.123209		SLW	Mean	0.825845	0.82378
	SE	0.0306716	0.0277157	0.00177826	0.00772842			SE	0.0317488	0.0180875			SE	0.0099536	0.0111586
BRR	Mean	0.398575	0.364944	0.0770909	0.364534		BRR	Mean	0.321485	0.110014		BRR	Mean	0.827579	0.824596
	SE	0.0296154	0.0256129	0.00144308	0.00719181			SE	0.0304054	0.0170235			SE	0.00919296	0.0103643
SHS	Mean	0.452922	0.41507	0.192091	0.485508		SHS	Mean	0.260831	0.133579		SHS	Mean	0.772325	0.77666
	SE	0.0243161	0.023971	0.00375112	0.00800849			SE	0.0247273	0.016398			SE	0.0115827	0.0111189
BR	Mean	0.486298	0.477344	0.239513	0.508547		BR	Mean	0.246785	0.111027		BR	Mean	0.712533	0.71224
	SE	0.018714	0.0229131	0.00583533	0.0085991			SE	0.0229388	0.0190009			SE	0.0181512	0.0185852
AC	Mean	0.443561	0.423583	0.102074	0.433366		AC	Mean	0.341487	0.187727		AC	Mean	0.801618	0.800949
	SE	0.0570041	0.0568881	0.00325859	0.0194882			SE	0.0570317	0.0474081			SE	0.0140203	0.0136828
ASV	Mean	0.707241	0.725783	0.469896	0.829149		ASV	Mean	0.256123	0.227405		ASV	Mean	0.468233	0.457087
	SE	0.040796	0.0418349	0.0176304	0.0130784			SE	0.0491711	0.0282275			SE	0.0240797	0.0251543
PC	Mean	0.700295	0.693963	0.467663	0.794792		PC	Mean	0.263668	0.183367		PC	Mean	0.511564	0.513853
	SE	0.0389464	0.0395766	0.0105998	0.0107891			SE	0.0323068	0.0335274			SE	0.0153838	0.0170422

## Sheet: barley
Mean squared error estimated							Overfitting					Correlation coefficients					Phenotype abbreviation
Phenotype	Statistics	test data		trainning data			Phenotype	Statistics	Model			Phenotype	Statistics	Model			Abbreviation	Full name
		Bagging	Stacking	Bagging	Stacking				Bagging	Stacking				Bagging	Stacking		SSW	Standardized seed weight
SSW	Mean	0.523617	0.504001	0.256533	0.589591		SSW	Mean	0.267083	0.148479		SSW	Mean	0.659214	0.666264		F2.2	Weight of seeds with the size less than 2.2
	SE	0.0234305	0.0232089	0.00820237	0.0183589			SE	0.0291549	0.0209636			SE	0.0153998	0.0164453		F2.5	Weight of seeds with the size between 2.5 and 2.8
F2.2	Mean	0.535096	0.528155	0.244289	0.629608		F2.2	Mean	0.290807	0.111824		F2.2	Mean	0.661301	0.660059		F2.8	Weight of seeds with the size greater than 2.8
	SE	0.0207499	0.0199098	0.00954189	0.00987061			SE	0.0200758	0.0178726			SE	0.0160638	0.0160297		PC	Protein content
F2.5	Mean	0.515083	0.506105	0.216528	0.599097		F2.5	Mean	0.298555	0.113371		F2.5	Mean	0.676534	0.678092		TW	Test weight
	SE	0.0182366	0.0175561	0.00458838	0.00564996			SE	0.0189757	0.0136448			SE	0.0163076	0.0159418		EC	Ergosterol content
F2.8	Mean	0.517865	0.509674	0.219378	0.589893		F2.8	Mean	0.298487	0.0991449		F2.8	Mean	0.677746	0.674779		PY	Protein yield
	SE	0.0161768	0.014569	0.00470922	0.00583954			SE	0.0163648	0.0108885			SE	0.0143343	0.0142433
PC	Mean	0.699776	0.682639	0.363314	0.726886		PC	Mean	0.337364	0.119183		PC	Mean	0.603254	0.607876
	SE	0.0273545	0.0281114	0.00952758	0.0090423			SE	0.0325356	0.0237567			SE	0.0147837	0.015201
TW	Mean	0.624768	0.621875	0.313946	0.703228		TW	Mean	0.310822	0.152837		TW	Mean	0.587018	0.588913
	SE	0.0270361	0.0274023	0.00861085	0.00975912			SE	0.0339276	0.0186411			SE	0.0207586	0.019515
EC	Mean	0.441888	0.42878	0.206415	0.455631		EC	Mean	0.235472	0.090765		EC	Mean	0.763447	0.759585
	SE	0.0208593	0.0196183	0.00422689	0.00628074			SE	0.0241806	0.014328			SE	0.0110936	0.0111938
PY	Mean	0.703273	0.686601	0.363343	0.714234		PY	Mean	0.33993	0.096427		PY	Mean	0.590871	0.595183
	SE	0.019124	0.0212332	0.00659349	0.0083291			SE	0.0241034	0.0139359			SE	0.00982758	0.00996406

## Sheet: maize
Mean squared error estimated							Overfitting					Correlation coefficients					Phenotype abbreviation
Phenotype	Statistics	test data		trainning data			Phenotype	Statistics	Model			Phenotype	Statistics	Model			Abbreviation	Full name
		Bagging	Stacking	Bagging	Stacking				Bagging	Stacking				Bagging	Stacking		GDTD	Growing degree days to silking
GDTS	Mean	0.416018	0.342405	0.0686377	0.328157		GDTS	Mean	0.34738	0.0739864		GDTS	Mean	0.817732	0.814411		GDTA	Growing degree days to anthesis
	SE	0.0235784	0.0148083	0.000932812	0.00640093			SE	0.0241484	0.0117134			SE	0.00900553	0.00847832		GASI	Growing degree days to anthesis-silking interval
GDTA	Mean	0.380624	0.301303	0.0650649	0.293815		GDTA	Mean	0.315559	0.061172		GDTA	Mean	0.840217	0.838236		DTS	Days to silking
	SE	0.0202456	0.0130063	0.000837687	0.00507543			SE	0.0209147	0.0102847			SE	0.00790318	0.00752767		DTA	Days to anthesis
GASI	Mean	0.903324	0.928457	0.312662	0.972313		GASI	Mean	0.590662	0.150104		GASI	Mean	0.255941	0.250514		ASI	Anthesis silking interval days
	SE	0.0299203	0.0313736	0.0114615	0.00955759			SE	0.0281245	0.0228014			SE	0.0194926	0.0205891		PH	Plant height
DTS	Mean	0.424998	0.341899	0.0684442	0.33127		DTS	Mean	0.356554	0.0741658		DTS	Mean	0.818534	0.816111		EH	Ear height
	SE	0.0228959	0.0146121	0.000944403	0.00650051			SE	0.0234593	0.0108946			SE	0.00882426	0.008542		PE	Plant height minus ear height
DTA	Mean	0.395041	0.313432	0.0658161	0.303543		DTA	Mean	0.329225	0.0639117		DTA	Mean	0.834293	0.831704		EP	Ear height divided by plant height
	SE	0.0203775	0.0134621	0.00104388	0.00534907			SE	0.0212858	0.0103257			SE	0.00821086	0.00828306		PHD	Plant height divided by days to anthesis fag leaf width
ASI	Mean	0.880073	0.89953	0.267424	0.967894		ASI	Mean	0.612649	0.158118		ASI	Mean	0.278175	0.274877
	SE	0.0312496	0.0326289	0.00835575	0.0106626			SE	0.0286119	0.0268843			SE	0.0190672	0.0189354
PH	Mean	0.806271	0.804704	0.134044	0.735763		PH	Mean	0.672227	0.142214		PH	Mean	0.494337	0.492869
	SE	0.0286168	0.029017	0.00332582	0.0106949			SE	0.029939	0.0262993			SE	0.0284459	0.0285417
EH	Mean	0.62247	0.568702	0.094992	0.560165		EH	Mean	0.527478	0.0988792		EH	Mean	0.67417	0.674103
	SE	0.017028	0.0215897	0.0016932	0.00756114			SE	0.0177244	0.0168175			SE	0.0198156	0.0201525
PE	Mean	0.931347	0.947737	0.234876	0.87512		PE	Mean	0.696472	0.189671		PE	Mean	0.342324	0.337456
	SE	0.0387717	0.0420671	0.0121045	0.0136289			SE	0.048735	0.0378231			SE	0.030108	0.0300955
EP	Mean	0.588186	0.519938	0.0924793	0.533384		EP	Mean	0.495707	0.0985824		EP	Mean	0.708273	0.710264
	SE	0.0171639	0.0209114	0.00111948	0.00717717			SE	0.0178908	0.015115			SE	0.0145298	0.0148008
PHD	Mean	0.997547	1.0145	0.354668	0.941633		PHD	Mean	0.64288	0.18834		PHD	Mean	0.242452	0.220815
	SE	0.0384675	0.0377299	0.00992556	0.0113041			SE	0.0457497	0.0278134			SE	0.0229891	0.0245748

## Sheet: mice
Mean squared error estimated							Overfitting					Correlation coefficients					Phenotype abbreviation
Phenotype	Statistics	test data		trainning data			Phenotype	Statistics	Model			Phenotype	Statistics	Model			Abbreviation	Full name
		Bagging	Stacking	Bagging	Stacking				Bagging	Stacking				Bagging	Stacking		OBM	Obesity.BMI
OBM	Mean	0.938267	0.936856	0.743346	0.947827		OBM	Mean	0.194921	0.0583525		OBM	Mean	0.233054	0.247021		OBo	Obesity.BodyLength
	SE	0.0143773	0.0140988	0.00664272	0.00345836			SE	0.0174457	0.0103522			SE	0.0165287	0.0161228		OSS	Obesity.Date.StudyStartSeconds
OBo	Mean	0.884068	0.883381	0.606999	0.885874		OBo	Mean	0.27707	0.0685195		OBo	Mean	0.344787	0.346696		ODS	Obesity.Date.StudyDay
	SE	0.0166979	0.0158571	0.00373669	0.00498274			SE	0.018675	0.0128001			SE	0.00945485	0.00943457		OEn	Obesity.EndNormalBW
OSS	Mean	0.364734	0.330527	0.12051	0.352116		OSS	Mean	0.244224	0.0295579		OSS	Mean	0.805319	0.81513		BAI	Biochem.Albumin
	SE	0.00491887	0.00514371	0.00131533	0.00262643			SE	0.00603969	0.00555161			SE	0.00335103	0.00359338		BAL	Biochem.ALP
ODS	Mean	0.364878	0.330172	0.120795	0.352102		ODS	Mean	0.244083	0.0308173		ODS	Mean	0.805248	0.815143		BLT	Biochem.ALT
	SE	0.00493197	0.00535556	0.00128103	0.00269677			SE	0.00601642	0.00568209			SE	0.00335948	0.0035898		BAS	Biochem.AST
OEn	Mean	0.782186	0.742665	0.507914	0.76498		OEn	Mean	0.274273	0.0803287		OEn	Mean	0.455999	0.507308		BCa	Biochem.Calcium
	SE	0.0133245	0.022122	0.00468275	0.00630158			SE	0.0156595	0.0196107			SE	0.00935558	0.0116304		BChl	Biochem.Chloride
BAl	Mean	0.89328	0.897019	0.710465	0.922649		BAl	Mean	0.182815	0.0654637		BAl	Mean	0.284858	0.283504		BGl	Biochem.Glucose
	SE	0.0135968	0.0134617	0.00424872	0.00460062			SE	0.0169244	0.0108946			SE	0.00997809	0.00999165		BHD	Biochem.HDL
BAL	Mean	0.669148	0.653112	0.387025	0.644154		BAL	Mean	0.282122	0.0634754		BAL	Mean	0.596812	0.600961		BLD	Biochem.LDL
	SE	0.0151823	0.0132464	0.00334657	0.00423595			SE	0.0175832	0.00907034			SE	0.00531457	0.00543567		BSo	Biochem.Sodium
BLT	Mean	0.984177	0.98779	0.743639	0.940471		BLT	Mean	0.240538	0.112804		BLT	Mean	0.252527	0.251575		BTC	Biochem.Tot.Cholesterol
	SE	0.0265101	0.0265643	0.00557659	0.00620914			SE	0.0308445	0.0225611			SE	0.0133225	0.0131621		BTP	Biochem.Tot.Protein
BAS	Mean	0.972405	0.975095	0.775503	0.955972		BAS	Mean	0.214985	0.120406		BAS	Mean	0.219788	0.223919		BUr	Biochem.Urea
	SE	0.0276996	0.0271414	0.00606485	0.00707192			SE	0.0262093	0.0202428			SE	0.0120187	0.0130746		BEn	Biochem.EndNormalBW
BCa	Mean	0.900835	0.902168	0.657348	0.912278		BCa	Mean	0.243487	0.087181		BCa	Mean	0.276715	0.278735		BAg	Biochem.Age
	SE	0.0198045	0.0197158	0.00549212	0.0056257			SE	0.0233105	0.0147229			SE	0.00995316	0.0100663
BChl	Mean	0.911164	0.912509	0.647992	0.905195		BChl	Mean	0.263173	0.0709152		BChl	Mean	0.285769	0.286577
	SE	0.0165455	0.0164007	0.00490215	0.00439404			SE	0.0185653	0.0120509			SE	0.0109755	0.0109622
BGl	Mean	0.909302	0.912068	0.6866	0.923233		BGl	Mean	0.222702	0.0739245		BGl	Mean	0.318975	0.317152
	SE	0.0150168	0.0153116	0.00602371	0.00532738			SE	0.0196748	0.0114529			SE	0.0132156	0.013913
BHD	Mean	0.728068	0.693164	0.458952	0.718313		BHD	Mean	0.269117	0.0632993		BHD	Mean	0.517022	0.54455
	SE	0.0146337	0.0134072	0.00538028	0.00512244			SE	0.018623	0.0117826			SE	0.0114111	0.0116628
BLD	Mean	0.831967	0.831198	0.57991	0.846429		BLD	Mean	0.252057	0.0735114		BLD	Mean	0.396093	0.394989
	SE	0.016481	0.0162729	0.00526956	0.00508906			SE	0.0205926	0.013091			SE	0.00971517	0.00987611
BSo	Mean	0.923712	0.926838	0.674377	0.919597		BSo	Mean	0.249335	0.0598395		BSo	Mean	0.26881	0.268574
	SE	0.0144832	0.0141918	0.00418628	0.00336651			SE	0.0160904	0.0100266			SE	0.0108841	0.0105364
BTC	Mean	0.794672	0.75749	0.526534	0.763058		BTC	Mean	0.268139	0.0712655		BTC	Mean	0.47824	0.507205
	SE	0.017124	0.0154035	0.00465529	0.00515695			SE	0.0209621	0.0119922			SE	0.0111922	0.0100366
BTP	Mean	0.973179	0.973175	0.826135	0.981664		BTP	Mean	0.147044	0.0743068		BTP	Mean	0.125684	0.127046
	SE	0.0153684	0.015729	0.00337681	0.00400637			SE	0.0173591	0.00978436			SE	0.0109466	0.0105401
BUr	Mean	0.915916	0.916843	0.721321	0.90459		BUr	Mean	0.201188	0.0878031		BUr	Mean	0.326563	0.32596
	SE	0.019379	0.0191683	0.00577354	0.00602723			SE	0.0216303	0.0147595			SE	0.00928048	0.00913601
BEn	Mean	0.782171	0.751958	0.506731	0.759268		BEn	Mean	0.27544	0.0827571		BEn	Mean	0.455019	0.501097
	SE	0.0128575	0.0205152	0.00435537	0.00627236			SE	0.0155001	0.0169324			SE	0.0101512	0.0109752
BAg	Mean	0.792814	0.78529	0.535317	0.812393		BAg	Mean	0.257497	0.0833231		BAg	Mean	0.4693	0.467741
	SE	0.0158874	0.0163168	0.00460695	0.00532918			SE	0.0195389	0.0103863			SE	0.0107987	0.0109761

## Sheet: millet
Mean squared error estimated							Overfitting					Correlation coefficients					Phenotype abbreviation
Phenotype	Statistics	test data		trainning data			Phenotype	Statistics	Model			Phenotype	Statistics	Model			Abbreviation	Full name
		Bagging	Stacking	Bagging	Stacking				Bagging	Stacking				Bagging	Stacking		TSLL	Top second leaf length
TSLL	Mean	0.7873	0.784992	0.358394	0.761024		TSLL	Mean	0.428906	0.0822959		TSLL	Mean	0.479729	0.479755		TSLW	Top second leaf width
	SE	0.0173501	0.0169198	0.0063157	0.00671296			SE	0.0205018	0.0127814			SE	0.0110338	0.0108693		MSH	Main stem height
TSLW	Mean	0.857997	0.854514	0.496711	0.856248		TSLW	Mean	0.361286	0.102018		TSLW	Mean	0.3968	0.396663		MSW	Main stem width
	SE	0.0236181	0.024348	0.00865635	0.00704447			SE	0.0304715	0.0205861			SE	0.0143	0.0146883		MSPL	Panicle length of the main stem
MSH	Mean	0.864101	0.85772	0.423352	0.872182		MSH	Mean	0.440749	0.0988197		MSH	Mean	0.384486	0.389748		MSPD	Panicle diameter of the main stem
	SE	0.0229721	0.0226255	0.00799815	0.0061265			SE	0.0266152	0.0166375			SE	0.0123138	0.0120091		FNL	Fringe neck length
MSW	Mean	0.662884	0.645035	0.249522	0.634486		MSW	Mean	0.413362	0.08607		MSW	Mean	0.579114	0.593043		MSPW	Main stem panicle weight
	SE	0.0187196	0.0200156	0.00475207	0.00616183			SE	0.0207015	0.0159431			SE	0.00985679	0.00835587		PGW	Per plant grain weight
MSPL	Mean	0.72634	0.721508	0.309947	0.707419		MSPL	Mean	0.416394	0.0605843		MSPL	Mean	0.548824	0.547838		HKW	Hundred kernel weight
	SE	0.0115576	0.0121068	0.00606562	0.00433575			SE	0.0132217	0.0074135			SE	0.0119561	0.0113875		MSSN	Spikelet number of the main stem
MSPD	Mean	0.581115	0.557262	0.209489	0.5858		MSPD	Mean	0.371625	0.0752117		MSPD	Mean	0.635189	0.65065		SGN	Grain number per spike
	SE	0.0151664	0.0168042	0.00395819	0.00522578			SE	0.017176	0.0138601			SE	0.00918469	0.00868175
FNL	Mean	0.866689	0.866661	0.352487	0.725905		FNL	Mean	0.514202	0.590016		FNL	Mean	0.498364	0.499016
	SE	0.128305	0.12922	0.0199803	0.0330478			SE	0.147734	0.0949993			SE	0.0246659	0.0249716
MSPW	Mean	0.93496	0.929083	0.661698	0.937137		MSPW	Mean	0.273262	0.0923899		MSPW	Mean	0.276587	0.285828
	SE	0.0226235	0.0219116	0.00575487	0.00667327			SE	0.0271852	0.0186096			SE	0.012986	0.0124615
PGW	Mean	0.932698	0.930812	0.684236	0.942718		PGW	Mean	0.248461	0.10008		PGW	Mean	0.280193	0.285552
	SE	0.0233761	0.0229239	0.00460166	0.00693294			SE	0.0273694	0.0187618			SE	0.0125966	0.0118856
HKW	Mean	1.26096	1.1783	0.393886	0.936127		HKW	Mean	1.36686	1.67098		HKW	Mean	0.138925	0.180796
	SE	0.343611	0.345823	0.0415989	0.0840828			SE	0.2985	0.201669			SE	0.0232066	0.0225677
MSSN	Mean	0.898104	0.903373	0.569232	0.911088		MSSN	Mean	0.328872	0.0993703		MSSN	Mean	0.310224	0.304901
	SE	0.025158	0.0248037	0.00791403	0.00656657			SE	0.0291068	0.0209491			SE	0.0147029	0.0143663
SGN	Mean	0.891988	0.883057	0.592937	0.847271		SGN	Mean	0.29905	0.113747		SGN	Mean	0.388117	0.394822
	SE	0.0267402	0.027373	0.00632852	0.00679095			SE	0.0318368	0.0232328			SE	0.0113678	0.0124811
